# Supplementary material for: Compressing gene expression data using multiple latent space dimensionalities learns complementary biological representations
Source: Genome Biol. 2020 May 11;21:109. doi: 10.1186/s13059-020-02021-3 (PMC7212571; doi:10.1186/s13059-020-02021-3)
Supplement: Supplementary file 4 — Model coefficients for predicting TP53 loss of function. Using all compressed features in the model implicates compressed features with cancer hallmark signatures. Associated with Fig. 7. [file 13059_2020_2021_MOESM4_ESM.tsv]

big_feature_id	abs_z_score	individual_feature	k	signal	weight	abs	gene	variable	value	z_score
vae_133_978124_200_signal	10.5085	133	200	signal	0.082262	0.082262	TP53	HALLMARK_ESTROGEN_RESPONSE_EARLY	-3.8994199999999997	-10.5085
vae_133_978124_200_signal	6.83035	133	200	signal	0.082262	0.082262	TP53	HALLMARK_ESTROGEN_RESPONSE_LATE	-4.346	-6.83035
vae_133_978124_200_signal	6.4200099999999996	133	200	signal	0.082262	0.082262	TP53	HALLMARK_P53_PATHWAY	-3.4651699999999996	-6.4200099999999996
vae_133_978124_200_signal	6.38283	133	200	signal	0.082262	0.082262	TP53	HALLMARK_COAGULATION	-2.60747	-6.38283
vae_133_978124_200_signal	6.15825	133	200	signal	0.082262	0.082262	TP53	HALLMARK_XENOBIOTIC_METABOLISM	-3.64404	-6.15825
vae_6_908341_50_signal	13.4192	6	50	signal	0.075826	0.075826	TP53	HALLMARK_TNFA_SIGNALING_VIA_NFKB	-4.42049	-13.4192
vae_6_908341_50_signal	10.687999999999999	6	50	signal	0.075826	0.075826	TP53	HALLMARK_XENOBIOTIC_METABOLISM	-5.6843699999999995	-10.687999999999999
vae_6_908341_50_signal	7.52623	6	50	signal	0.075826	0.075826	TP53	HALLMARK_COAGULATION	-4.08482	-7.52623
vae_6_908341_50_signal	7.41978	6	50	signal	0.075826	0.075826	TP53	HALLMARK_MYC_TARGETS_V1	0.408717	7.41978
vae_6_908341_50_signal	6.68337	6	50	signal	0.075826	0.075826	TP53	HALLMARK_KRAS_SIGNALING_UP	-4.51147	-6.68337
vae_4_908341_150_signal	8.68153	4	150	signal	-0.065103	0.065103	TP53	HALLMARK_BILE_ACID_METABOLISM	0.07070839999999999	8.68153
vae_4_908341_150_signal	7.60301	4	150	signal	-0.065103	0.065103	TP53	HALLMARK_EPITHELIAL_MESENCHYMAL_TRANSITION	-4.4352800000000006	-7.60301
vae_4_908341_150_signal	6.80611	4	150	signal	-0.065103	0.065103	TP53	HALLMARK_FATTY_ACID_METABOLISM	-0.831578	6.80611
vae_4_908341_150_signal	5.90416	4	150	signal	-0.065103	0.065103	TP53	HALLMARK_OXIDATIVE_PHOSPHORYLATION	-0.54764	5.90416
vae_4_908341_150_signal	5.87387	4	150	signal	-0.065103	0.065103	TP53	HALLMARK_ESTROGEN_RESPONSE_EARLY	-0.789038	5.87387
dae_140_451283_150_signal	8.40018	140	150	signal	-0.062348	0.062348	TP53	HALLMARK_INTERFERON_ALPHA_RESPONSE	-3.10989	-8.40018
dae_140_451283_150_signal	3.8176300000000003	140	150	signal	-0.062348	0.062348	TP53	HALLMARK_INTERFERON_GAMMA_RESPONSE	-2.36052	-3.8176300000000003
dae_140_451283_150_signal	3.6102	140	150	signal	-0.062348	0.062348	TP53	HALLMARK_CHOLESTEROL_HOMEOSTASIS	1.30372	3.6102
dae_140_451283_150_signal	3.4392699999999996	140	150	signal	-0.062348	0.062348	TP53	HALLMARK_REACTIVE_OXIGEN_SPECIES_PATHWAY	-0.811733	-3.4392699999999996
dae_140_451283_150_signal	3.09878	140	150	signal	-0.062348	0.062348	TP53	HALLMARK_ESTROGEN_RESPONSE_LATE	1.6836	3.09878
nmf_97_486191_200_signal	16.9001	97	200	signal	-0.061847000000000006	0.061847000000000006	TP53	HALLMARK_E2F_TARGETS	31.2308	16.9001
nmf_97_486191_200_signal	12.4126	97	200	signal	-0.061847000000000006	0.061847000000000006	TP53	HALLMARK_G2M_CHECKPOINT	22.7514	12.4126
nmf_97_486191_200_signal	10.763	97	200	signal	-0.061847000000000006	0.061847000000000006	TP53	HALLMARK_DNA_REPAIR	11.8644	10.763
nmf_97_486191_200_signal	9.65131	97	200	signal	-0.061847000000000006	0.061847000000000006	TP53	HALLMARK_MYC_TARGETS_V1	18.653	9.65131
nmf_97_486191_200_signal	6.02457	97	200	signal	-0.061847000000000006	0.061847000000000006	TP53	HALLMARK_MITOTIC_SPINDLE	8.9368	6.02457
dae_8_486191_50_signal	9.37439	8	50	signal	-0.060379999999999996	0.060379999999999996	TP53	HALLMARK_ESTROGEN_RESPONSE_EARLY	5.72652	9.37439
dae_8_486191_50_signal	7.77901	8	50	signal	-0.060379999999999996	0.060379999999999996	TP53	HALLMARK_ESTROGEN_RESPONSE_LATE	4.14492	7.77901
dae_8_486191_50_signal	7.38855	8	50	signal	-0.060379999999999996	0.060379999999999996	TP53	HALLMARK_INTERFERON_GAMMA_RESPONSE	-4.441409999999999	-7.38855
dae_8_486191_50_signal	7.2397100000000005	8	50	signal	-0.060379999999999996	0.060379999999999996	TP53	HALLMARK_INTERFERON_ALPHA_RESPONSE	-3.7485800000000005	-7.2397100000000005
dae_8_486191_50_signal	7.079460000000001	8	50	signal	-0.060379999999999996	0.060379999999999996	TP53	HALLMARK_OXIDATIVE_PHOSPHORYLATION	-3.6170400000000003	-7.079460000000001
vae_17_451283_35_signal	7.69037	17	35	signal	-0.055712	0.055712	TP53	HALLMARK_HEME_METABOLISM	-0.507614	7.69037
vae_17_451283_35_signal	7.13225	17	35	signal	-0.055712	0.055712	TP53	HALLMARK_PROTEIN_SECRETION	-0.032387400000000004	7.13225
vae_17_451283_35_signal	6.86874	17	35	signal	-0.055712	0.055712	TP53	HALLMARK_SPERMATOGENESIS	-0.700512	6.86874
vae_17_451283_35_signal	6.8646	17	35	signal	-0.055712	0.055712	TP53	HALLMARK_KRAS_SIGNALING_DN	-1.30936	6.8646
vae_17_451283_35_signal	5.86297	17	35	signal	-0.055712	0.055712	TP53	HALLMARK_EPITHELIAL_MESENCHYMAL_TRANSITION	-6.21531	-5.86297
dae_38_165158_90_signal	10.7372	38	90	signal	0.054347	0.054347	TP53	HALLMARK_INTERFERON_ALPHA_RESPONSE	4.05841	10.7372
dae_38_165158_90_signal	7.89262	38	90	signal	0.054347	0.054347	TP53	HALLMARK_ESTROGEN_RESPONSE_LATE	-2.09899	-7.89262
dae_38_165158_90_signal	7.7217	38	90	signal	0.054347	0.054347	TP53	HALLMARK_BILE_ACID_METABOLISM	-0.556816	-7.7217
dae_38_165158_90_signal	7.44954	38	90	signal	0.054347	0.054347	TP53	HALLMARK_INTERFERON_GAMMA_RESPONSE	5.72048	7.44954
dae_38_165158_90_signal	6.41551	38	90	signal	0.054347	0.054347	TP53	HALLMARK_ESTROGEN_RESPONSE_EARLY	-2.0114900000000002	-6.41551
pca_199_165158_200_signal	3.34314	199	200	signal	0.052498	0.052498	TP53	HALLMARK_OXIDATIVE_PHOSPHORYLATION	0.362727	3.34314
pca_199_165158_200_signal	2.23373	199	200	signal	0.052498	0.052498	TP53	HALLMARK_P53_PATHWAY	-0.33413899999999996	-2.23373
pca_199_165158_200_signal	2.1717400000000002	199	200	signal	0.052498	0.052498	TP53	HALLMARK_EPITHELIAL_MESENCHYMAL_TRANSITION	-0.298487	-2.1717400000000002
pca_199_165158_200_signal	1.99622	199	200	signal	0.052498	0.052498	TP53	HALLMARK_HEME_METABOLISM	-0.29144200000000003	-1.99622
pca_199_165158_200_signal	1.98417	199	200	signal	0.052498	0.052498	TP53	HALLMARK_INTERFERON_ALPHA_RESPONSE	0.07831030000000001	1.98417
vae_113_978124_150_signal	6.30441	113	150	signal	-0.05001	0.05001	TP53	HALLMARK_SPERMATOGENESIS	-0.68099	6.30441
vae_113_978124_150_signal	4.51653	113	150	signal	-0.05001	0.05001	TP53	HALLMARK_FATTY_ACID_METABOLISM	-1.06481	4.51653
vae_113_978124_150_signal	4.29117	113	150	signal	-0.05001	0.05001	TP53	HALLMARK_BILE_ACID_METABOLISM	-0.816102	4.29117
vae_113_978124_150_signal	4.085319999999999	113	150	signal	-0.05001	0.05001	TP53	HALLMARK_HYPOXIA	-3.84346	-4.085319999999999
vae_113_978124_150_signal	4.05103	113	150	signal	-0.05001	0.05001	TP53	HALLMARK_TNFA_SIGNALING_VIA_NFKB	-3.8394	-4.05103
dae_16_978124_50_signal	8.80221	16	50	signal	0.049139999999999996	0.049139999999999996	TP53	HALLMARK_MYOGENESIS	-8.1399	-8.80221
dae_16_978124_50_signal	7.19045	16	50	signal	0.049139999999999996	0.049139999999999996	TP53	HALLMARK_HEME_METABOLISM	0.00230562	7.19045
dae_16_978124_50_signal	7.15326	16	50	signal	0.049139999999999996	0.049139999999999996	TP53	HALLMARK_PI3K_AKT_MTOR_SIGNALING	0.658209	7.15326
dae_16_978124_50_signal	6.96438	16	50	signal	0.049139999999999996	0.049139999999999996	TP53	HALLMARK_EPITHELIAL_MESENCHYMAL_TRANSITION	-10.4002	-6.96438
dae_16_978124_50_signal	6.76825	16	50	signal	0.049139999999999996	0.049139999999999996	TP53	HALLMARK_HYPOXIA	-7.454289999999999	-6.76825
vae_135_486191_150_signal	8.93853	135	150	signal	0.048542	0.048542	TP53	HALLMARK_INTERFERON_GAMMA_RESPONSE	-0.8609829999999999	8.93853
vae_135_486191_150_signal	7.26606	135	150	signal	0.048542	0.048542	TP53	HALLMARK_EPITHELIAL_MESENCHYMAL_TRANSITION	-4.4004199999999996	-7.26606
vae_135_486191_150_signal	5.88921	135	150	signal	0.048542	0.048542	TP53	HALLMARK_ESTROGEN_RESPONSE_LATE	-4.23496	-5.88921
vae_135_486191_150_signal	5.10879	135	150	signal	0.048542	0.048542	TP53	HALLMARK_KRAS_SIGNALING_UP	-3.70345	-5.10879
vae_135_486191_150_signal	4.85873	135	150	signal	0.048542	0.048542	TP53	HALLMARK_SPERMATOGENESIS	-0.518955	4.85873
vae_28_978124_70_signal	7.924739999999999	28	70	signal	-0.046943	0.046943	TP53	HALLMARK_ESTROGEN_RESPONSE_EARLY	0.0433726	7.924739999999999
vae_28_978124_70_signal	7.34104	28	70	signal	-0.046943	0.046943	TP53	HALLMARK_ESTROGEN_RESPONSE_LATE	-0.899853	7.34104
vae_28_978124_70_signal	5.5124	28	70	signal	-0.046943	0.046943	TP53	HALLMARK_EPITHELIAL_MESENCHYMAL_TRANSITION	-5.390280000000001	-5.5124
vae_28_978124_70_signal	4.46215	28	70	signal	-0.046943	0.046943	TP53	HALLMARK_XENOBIOTIC_METABOLISM	-4.65768	-4.46215
vae_28_978124_70_signal	3.74608	28	70	signal	-0.046943	0.046943	TP53	HALLMARK_COAGULATION	-3.38029	-3.74608
vae_23_978124_40_signal	10.4793	23	40	signal	0.046758999999999995	0.046758999999999995	TP53	HALLMARK_COAGULATION	-4.61115	-10.4793
vae_23_978124_40_signal	8.8535	23	40	signal	0.046758999999999995	0.046758999999999995	TP53	HALLMARK_XENOBIOTIC_METABOLISM	-6.88295	-8.8535
vae_23_978124_40_signal	7.77199	23	40	signal	0.046758999999999995	0.046758999999999995	TP53	HALLMARK_KRAS_SIGNALING_DN	-1.04532	7.77199
vae_23_978124_40_signal	7.523060000000001	23	40	signal	0.046758999999999995	0.046758999999999995	TP53	HALLMARK_MYC_TARGETS_V1	-0.540683	7.523060000000001
vae_23_978124_40_signal	6.3527	23	40	signal	0.046758999999999995	0.046758999999999995	TP53	HALLMARK_COMPLEMENT	-5.4942400000000005	-6.3527
vae_15_451283_200_signal	15.9584	15	200	signal	0.045603	0.045603	TP53	HALLMARK_G2M_CHECKPOINT	0.31613800000000003	15.9584
vae_15_451283_200_signal	14.4174	15	200	signal	0.045603	0.045603	TP53	HALLMARK_ESTROGEN_RESPONSE_EARLY	-3.8952400000000003	-14.4174
vae_15_451283_200_signal	8.81815	15	200	signal	0.045603	0.045603	TP53	HALLMARK_E2F_TARGETS	0.564684	8.81815
vae_15_451283_200_signal	7.7795	15	200	signal	0.045603	0.045603	TP53	HALLMARK_XENOBIOTIC_METABOLISM	-3.27955	-7.7795
vae_15_451283_200_signal	7.112189999999999	15	200	signal	0.045603	0.045603	TP53	HALLMARK_INFLAMMATORY_RESPONSE	-0.533096	7.112189999999999
nmf_116_486191_150_signal	22.2927	116	150	signal	0.04373	0.04373	TP53	HALLMARK_G2M_CHECKPOINT	52.3914	22.2927
nmf_116_486191_150_signal	19.8742	116	150	signal	0.04373	0.04373	TP53	HALLMARK_E2F_TARGETS	46.6239	19.8742
nmf_116_486191_150_signal	17.1398	116	150	signal	0.04373	0.04373	TP53	HALLMARK_MYC_TARGETS_V1	39.3242	17.1398
nmf_116_486191_150_signal	10.5475	116	150	signal	0.04373	0.04373	TP53	HALLMARK_MITOTIC_SPINDLE	31.2112	10.5475
nmf_116_486191_150_signal	7.5947	116	150	signal	0.04373	0.04373	TP53	HALLMARK_MYC_TARGETS_V2	8.55606	7.5947
nmf_97_978124_150_signal	16.657	97	150	signal	-0.042726	0.042726	TP53	HALLMARK_E2F_TARGETS	37.5479	16.657
nmf_97_978124_150_signal	14.3117	97	150	signal	-0.042726	0.042726	TP53	HALLMARK_G2M_CHECKPOINT	29.497	14.3117
nmf_97_978124_150_signal	10.0833	97	150	signal	-0.042726	0.042726	TP53	HALLMARK_MYC_TARGETS_V1	21.8735	10.0833
nmf_97_978124_150_signal	7.85756	97	150	signal	-0.042726	0.042726	TP53	HALLMARK_MITOTIC_SPINDLE	13.3642	7.85756
nmf_97_978124_150_signal	6.806	97	150	signal	-0.042726	0.042726	TP53	HALLMARK_DNA_REPAIR	12.2031	6.806
ica_191_978124_200_signal	4.905869999999999	191	200	signal	0.042199	0.042199	TP53	HALLMARK_MYC_TARGETS_V1	-0.042988099999999994	-4.905869999999999
ica_191_978124_200_signal	3.59285	191	200	signal	0.042199	0.042199	TP53	HALLMARK_ESTROGEN_RESPONSE_LATE	0.0186531	3.59285
ica_191_978124_200_signal	2.70277	191	200	signal	0.042199	0.042199	TP53	HALLMARK_OXIDATIVE_PHOSPHORYLATION	0.0241721	2.70277
ica_191_978124_200_signal	2.48158	191	200	signal	0.042199	0.042199	TP53	HALLMARK_MYC_TARGETS_V2	-0.011012799999999998	-2.48158
ica_191_978124_200_signal	2.43432	191	200	signal	0.042199	0.042199	TP53	HALLMARK_ESTROGEN_RESPONSE_EARLY	0.029990499999999996	2.43432
vae_29_451283_125_signal	8.1724	29	125	signal	-0.041326999999999996	0.041326999999999996	TP53	HALLMARK_ANDROGEN_RESPONSE	-0.745097	8.1724
vae_29_451283_125_signal	7.78021	29	125	signal	-0.041326999999999996	0.041326999999999996	TP53	HALLMARK_SPERMATOGENESIS	-0.80872	7.78021
vae_29_451283_125_signal	7.55006	29	125	signal	-0.041326999999999996	0.041326999999999996	TP53	HALLMARK_EPITHELIAL_MESENCHYMAL_TRANSITION	-5.8942	-7.55006
vae_29_451283_125_signal	6.42819	29	125	signal	-0.041326999999999996	0.041326999999999996	TP53	HALLMARK_XENOBIOTIC_METABOLISM	-5.441730000000001	-6.42819
vae_29_451283_125_signal	4.72082	29	125	signal	-0.041326999999999996	0.041326999999999996	TP53	HALLMARK_COAGULATION	-3.48903	-4.72082
pca_99_165158_100_signal	4.19076	99	100	signal	0.041294	0.041294	TP53	HALLMARK_MYC_TARGETS_V1	-0.622183	-4.19076
pca_99_165158_100_signal	3.8493699999999995	99	100	signal	0.041294	0.041294	TP53	HALLMARK_TGF_BETA_SIGNALING	0.22778299999999999	3.8493699999999995
pca_99_165158_100_signal	3.27521	99	100	signal	0.041294	0.041294	TP53	HALLMARK_MITOTIC_SPINDLE	0.38672199999999995	3.27521
pca_99_165158_100_signal	3.14134	99	100	signal	0.041294	0.041294	TP53	HALLMARK_TNFA_SIGNALING_VIA_NFKB	0.380673	3.14134
pca_99_165158_100_signal	2.87584	99	100	signal	0.041294	0.041294	TP53	HALLMARK_G2M_CHECKPOINT	0.267669	2.87584
vae_14_451283_100_signal	8.11492	14	100	signal	-0.04063	0.04063	TP53	HALLMARK_EPITHELIAL_MESENCHYMAL_TRANSITION	-5.83864	-8.11492
vae_14_451283_100_signal	7.996919999999999	14	100	signal	-0.04063	0.04063	TP53	HALLMARK_APICAL_JUNCTION	-5.26729	-7.996919999999999
vae_14_451283_100_signal	5.2769699999999995	14	100	signal	-0.04063	0.04063	TP53	HALLMARK_PROTEIN_SECRETION	-0.639433	5.2769699999999995
vae_14_451283_100_signal	4.99639	14	100	signal	-0.04063	0.04063	TP53	HALLMARK_UNFOLDED_PROTEIN_RESPONSE	-0.846802	4.99639
vae_14_451283_100_signal	4.04732	14	100	signal	-0.04063	0.04063	TP53	HALLMARK_APICAL_SURFACE	-1.26197	-4.04732
vae_42_451283_200_signal	8.35868	42	200	signal	0.040301	0.040301	TP53	HALLMARK_EPITHELIAL_MESENCHYMAL_TRANSITION	-5.2260800000000005	-8.35868
vae_42_451283_200_signal	6.766380000000001	42	200	signal	0.040301	0.040301	TP53	HALLMARK_COAGULATION	-3.00501	-6.766380000000001
vae_42_451283_200_signal	6.08951	42	200	signal	0.040301	0.040301	TP53	HALLMARK_ESTROGEN_RESPONSE_LATE	-4.33806	-6.08951
vae_42_451283_200_signal	5.2185	42	200	signal	0.040301	0.040301	TP53	HALLMARK_MTORC1_SIGNALING	-1.52421	5.2185
vae_42_451283_200_signal	4.61038	42	200	signal	0.040301	0.040301	TP53	HALLMARK_HEME_METABOLISM	-1.17278	4.61038
vae_3_165158_100_signal	9.34244	3	100	signal	0.039444	0.039444	TP53	HALLMARK_EPITHELIAL_MESENCHYMAL_TRANSITION	-5.2133400000000005	-9.34244
vae_3_165158_100_signal	7.470269999999999	3	100	signal	0.039444	0.039444	TP53	HALLMARK_KRAS_SIGNALING_UP	-4.19273	-7.470269999999999
vae_3_165158_100_signal	7.29188	3	100	signal	0.039444	0.039444	TP53	HALLMARK_SPERMATOGENESIS	-0.590252	7.29188
vae_3_165158_100_signal	6.90895	3	100	signal	0.039444	0.039444	TP53	HALLMARK_E2F_TARGETS	-1.01683	6.90895
vae_3_165158_100_signal	5.6847900000000005	3	100	signal	0.039444	0.039444	TP53	HALLMARK_DNA_REPAIR	-1.03804	5.6847900000000005
ica_157_486191_200_signal	7.0516	157	200	signal	0.03935	0.03935	TP53	HALLMARK_ESTROGEN_RESPONSE_EARLY	-0.030595999999999998	-7.0516
ica_157_486191_200_signal	4.13848	157	200	signal	0.03935	0.03935	TP53	HALLMARK_PI3K_AKT_MTOR_SIGNALING	0.012847299999999999	4.13848
ica_157_486191_200_signal	4.05933	157	200	signal	0.03935	0.03935	TP53	HALLMARK_TNFA_SIGNALING_VIA_NFKB	0.0306291	4.05933
ica_157_486191_200_signal	3.3616699999999997	157	200	signal	0.03935	0.03935	TP53	HALLMARK_PANCREAS_BETA_CELLS	-0.00691964	-3.3616699999999997
ica_157_486191_200_signal	2.8026400000000002	157	200	signal	0.03935	0.03935	TP53	HALLMARK_GLYCOLYSIS	-0.0228969	-2.8026400000000002
ica_135_486191_150_signal	6.514530000000001	135	150	signal	0.038619	0.038619	TP53	HALLMARK_E2F_TARGETS	-0.0386473	-6.514530000000001
ica_135_486191_150_signal	6.26386	135	150	signal	0.038619	0.038619	TP53	HALLMARK_DNA_REPAIR	-0.021717900000000002	-6.26386
ica_135_486191_150_signal	4.57726	135	150	signal	0.038619	0.038619	TP53	HALLMARK_TGF_BETA_SIGNALING	-0.010202899999999999	-4.57726
ica_135_486191_150_signal	4.10685	135	150	signal	0.038619	0.038619	TP53	HALLMARK_INTERFERON_GAMMA_RESPONSE	0.017975599999999998	4.10685
ica_135_486191_150_signal	3.60846	135	150	signal	0.038619	0.038619	TP53	HALLMARK_P53_PATHWAY	-0.0263825	-3.60846
dae_28_165158_80_signal	7.81583	28	80	signal	0.038549	0.038549	TP53	HALLMARK_FATTY_ACID_METABOLISM	-2.71179	-7.81583
dae_28_165158_80_signal	6.599260000000001	28	80	signal	0.038549	0.038549	TP53	HALLMARK_G2M_CHECKPOINT	3.5560199999999997	6.599260000000001
dae_28_165158_80_signal	5.28852	28	80	signal	0.038549	0.038549	TP53	HALLMARK_ESTROGEN_RESPONSE_LATE	-2.7667900000000003	-5.28852
dae_28_165158_80_signal	5.173769999999999	28	80	signal	0.038549	0.038549	TP53	HALLMARK_INTERFERON_GAMMA_RESPONSE	3.55694	5.173769999999999
dae_28_165158_80_signal	4.79845	28	80	signal	0.038549	0.038549	TP53	HALLMARK_INTERFERON_ALPHA_RESPONSE	3.1855599999999997	4.79845
pca_193_451283_200_signal	4.710319999999999	193	200	signal	0.038062	0.038062	TP53	HALLMARK_P53_PATHWAY	-0.499121	-4.710319999999999
pca_193_451283_200_signal	2.74187	193	200	signal	0.038062	0.038062	TP53	HALLMARK_MITOTIC_SPINDLE	0.06744739999999999	2.74187
pca_193_451283_200_signal	2.49473	193	200	signal	0.038062	0.038062	TP53	HALLMARK_UV_RESPONSE_UP	0.14959	2.49473
pca_193_451283_200_signal	2.45072	193	200	signal	0.038062	0.038062	TP53	HALLMARK_ANDROGEN_RESPONSE	-0.251546	-2.45072
pca_193_451283_200_signal	2.44788	193	200	signal	0.038062	0.038062	TP53	HALLMARK_CHOLESTEROL_HOMEOSTASIS	-0.284353	-2.44788
vae_45_486191_90_signal	7.91827	45	90	signal	0.038017	0.038017	TP53	HALLMARK_XENOBIOTIC_METABOLISM	-0.9705360000000001	7.91827
vae_45_486191_90_signal	6.47789	45	90	signal	0.038017	0.038017	TP53	HALLMARK_HYPOXIA	-4.59163	-6.47789
vae_45_486191_90_signal	6.05856	45	90	signal	0.038017	0.038017	TP53	HALLMARK_INTERFERON_GAMMA_RESPONSE	-1.5272299999999999	6.05856
vae_45_486191_90_signal	6.03984	45	90	signal	0.038017	0.038017	TP53	HALLMARK_EPITHELIAL_MESENCHYMAL_TRANSITION	-5.40322	-6.03984
vae_45_486191_90_signal	5.64608	45	90	signal	0.038017	0.038017	TP53	HALLMARK_ESTROGEN_RESPONSE_EARLY	-4.83491	-5.64608
vae_113_451283_200_signal	7.14162	113	200	signal	0.037562	0.037562	TP53	HALLMARK_EPITHELIAL_MESENCHYMAL_TRANSITION	-2.74694	-7.14162
vae_113_451283_200_signal	6.11434	113	200	signal	0.037562	0.037562	TP53	HALLMARK_MYOGENESIS	-2.33317	-6.11434
vae_113_451283_200_signal	5.7457199999999995	113	200	signal	0.037562	0.037562	TP53	HALLMARK_TNFA_SIGNALING_VIA_NFKB	-2.13477	-5.7457199999999995
vae_113_451283_200_signal	5.624140000000001	113	200	signal	0.037562	0.037562	TP53	HALLMARK_MTORC1_SIGNALING	-0.104117	5.624140000000001
vae_113_451283_200_signal	5.38667	113	200	signal	0.037562	0.037562	TP53	HALLMARK_E2F_TARGETS	-0.261384	5.38667
ica_34_908341_100_signal	3.6855300000000004	34	100	signal	-0.036323	0.036323	TP53	HALLMARK_MTORC1_SIGNALING	-0.00508717	-3.6855300000000004
ica_34_908341_100_signal	2.883	34	100	signal	-0.036323	0.036323	TP53	HALLMARK_MYC_TARGETS_V1	-0.0142166	-2.883
ica_34_908341_100_signal	2.88125	34	100	signal	-0.036323	0.036323	TP53	HALLMARK_PI3K_AKT_MTOR_SIGNALING	0.0100489	2.88125
ica_34_908341_100_signal	2.81002	34	100	signal	-0.036323	0.036323	TP53	HALLMARK_GLYCOLYSIS	-0.00680686	-2.81002
ica_34_908341_100_signal	2.5510200000000003	34	100	signal	-0.036323	0.036323	TP53	HALLMARK_TNFA_SIGNALING_VIA_NFKB	-0.00975066	-2.5510200000000003
nmf_98_978124_125_signal	15.7567	98	125	signal	0.035429	0.035429	TP53	HALLMARK_MITOTIC_SPINDLE	10.1601	15.7567
nmf_98_978124_125_signal	7.142589999999999	98	125	signal	0.035429	0.035429	TP53	HALLMARK_SPERMATOGENESIS	1.07066	-7.142589999999999
nmf_98_978124_125_signal	7.11235	98	125	signal	0.035429	0.035429	TP53	HALLMARK_HEDGEHOG_SIGNALING	2.2739700000000003	7.11235
nmf_98_978124_125_signal	6.736510000000001	98	125	signal	0.035429	0.035429	TP53	HALLMARK_WNT_BETA_CATENIN_SIGNALING	1.76521	6.736510000000001
nmf_98_978124_125_signal	4.44342	98	125	signal	0.035429	0.035429	TP53	HALLMARK_TGF_BETA_SIGNALING	2.37315	4.44342
nmf_98_908341_100_signal	16.5211	98	100	signal	0.034932	0.034932	TP53	HALLMARK_MITOTIC_SPINDLE	7.787539999999999	16.5211
nmf_98_908341_100_signal	8.46903	98	100	signal	0.034932	0.034932	TP53	HALLMARK_SPERMATOGENESIS	0.803499	-8.46903
nmf_98_908341_100_signal	8.17887	98	100	signal	0.034932	0.034932	TP53	HALLMARK_WNT_BETA_CATENIN_SIGNALING	1.4081700000000001	8.17887
nmf_98_908341_100_signal	7.39657	98	100	signal	0.034932	0.034932	TP53	HALLMARK_HEDGEHOG_SIGNALING	1.74948	7.39657
nmf_98_908341_100_signal	4.43246	98	100	signal	0.034932	0.034932	TP53	HALLMARK_TGF_BETA_SIGNALING	1.7740099999999999	4.43246
dae_140_451283_200_signal	7.0288699999999995	140	200	signal	0.034641000000000005	0.034641000000000005	TP53	HALLMARK_EPITHELIAL_MESENCHYMAL_TRANSITION	3.2743	7.0288699999999995
dae_140_451283_200_signal	3.81025	140	200	signal	0.034641000000000005	0.034641000000000005	TP53	HALLMARK_INFLAMMATORY_RESPONSE	-1.11808	-3.81025
dae_140_451283_200_signal	3.6568699999999996	140	200	signal	0.034641000000000005	0.034641000000000005	TP53	HALLMARK_INTERFERON_GAMMA_RESPONSE	-2.5525599999999997	-3.6568699999999996
dae_140_451283_200_signal	3.16636	140	200	signal	0.034641000000000005	0.034641000000000005	TP53	HALLMARK_INTERFERON_ALPHA_RESPONSE	-1.6339700000000001	-3.16636
dae_140_451283_200_signal	3.1057200000000003	140	200	signal	0.034641000000000005	0.034641000000000005	TP53	HALLMARK_KRAS_SIGNALING_DN	-1.22276	-3.1057200000000003
vae_14_451283_25_signal	8.22495	14	25	signal	-0.033817	0.033817	TP53	HALLMARK_COAGULATION	-4.56677	-8.22495
vae_14_451283_25_signal	8.09545	14	25	signal	-0.033817	0.033817	TP53	HALLMARK_EPITHELIAL_MESENCHYMAL_TRANSITION	-6.803669999999999	-8.09545
vae_14_451283_25_signal	7.09795	14	25	signal	-0.033817	0.033817	TP53	HALLMARK_HYPOXIA	-4.93088	-7.09795
vae_14_451283_25_signal	6.764469999999999	14	25	signal	-0.033817	0.033817	TP53	HALLMARK_PI3K_AKT_MTOR_SIGNALING	-0.0636649	6.764469999999999
vae_14_451283_25_signal	5.98155	14	25	signal	-0.033817	0.033817	TP53	HALLMARK_TNFA_SIGNALING_VIA_NFKB	-4.65454	-5.98155
vae_51_451283_150_signal	9.216439999999999	51	150	signal	-0.033602999999999994	0.033602999999999994	TP53	HALLMARK_EPITHELIAL_MESENCHYMAL_TRANSITION	-4.90444	-9.216439999999999
vae_51_451283_150_signal	8.240910000000001	51	150	signal	-0.033602999999999994	0.033602999999999994	TP53	HALLMARK_XENOBIOTIC_METABOLISM	-0.340328	8.240910000000001
vae_51_451283_150_signal	5.58649	51	150	signal	-0.033602999999999994	0.033602999999999994	TP53	HALLMARK_FATTY_ACID_METABOLISM	-0.846627	5.58649
vae_51_451283_150_signal	5.4056	51	150	signal	-0.033602999999999994	0.033602999999999994	TP53	HALLMARK_SPERMATOGENESIS	-0.740522	5.4056
vae_51_451283_150_signal	5.00575	51	150	signal	-0.033602999999999994	0.033602999999999994	TP53	HALLMARK_APICAL_JUNCTION	-3.96432	-5.00575
vae_50_978124_125_signal	5.03057	50	125	signal	0.033589999999999995	0.033589999999999995	TP53	HALLMARK_ADIPOGENESIS	-1.94575	5.03057
vae_50_978124_125_signal	4.9821800000000005	50	125	signal	0.033589999999999995	0.033589999999999995	TP53	HALLMARK_OXIDATIVE_PHOSPHORYLATION	-3.8719900000000003	-4.9821800000000005
vae_50_978124_125_signal	4.815580000000001	50	125	signal	0.033589999999999995	0.033589999999999995	TP53	HALLMARK_ESTROGEN_RESPONSE_LATE	-4.81401	-4.815580000000001
vae_50_978124_125_signal	4.5102199999999995	50	125	signal	0.033589999999999995	0.033589999999999995	TP53	HALLMARK_MTORC1_SIGNALING	-1.3663100000000001	4.5102199999999995
vae_50_978124_125_signal	4.32504	50	125	signal	0.033589999999999995	0.033589999999999995	TP53	HALLMARK_GLYCOLYSIS	-0.928386	4.32504
vae_133_486191_150_signal	6.78008	133	150	signal	0.033083999999999995	0.033083999999999995	TP53	HALLMARK_G2M_CHECKPOINT	-1.30059	6.78008
vae_133_486191_150_signal	6.50611	133	150	signal	0.033083999999999995	0.033083999999999995	TP53	HALLMARK_SPERMATOGENESIS	-0.470218	6.50611
vae_133_486191_150_signal	5.72978	133	150	signal	0.033083999999999995	0.033083999999999995	TP53	HALLMARK_KRAS_SIGNALING_DN	-0.876891	5.72978
vae_133_486191_150_signal	4.26146	133	150	signal	0.033083999999999995	0.033083999999999995	TP53	HALLMARK_E2F_TARGETS	-1.1898600000000001	4.26146
vae_133_486191_150_signal	4.139959999999999	133	150	signal	0.033083999999999995	0.033083999999999995	TP53	HALLMARK_MITOTIC_SPINDLE	-1.37289	4.139959999999999
vae_88_486191_90_signal	8.69089	88	90	signal	0.032958999999999995	0.032958999999999995	TP53	HALLMARK_SPERMATOGENESIS	-0.758599	8.69089
vae_88_486191_90_signal	6.30105	88	90	signal	0.032958999999999995	0.032958999999999995	TP53	HALLMARK_XENOBIOTIC_METABOLISM	-5.16035	-6.30105
vae_88_486191_90_signal	4.6468	88	90	signal	0.032958999999999995	0.032958999999999995	TP53	HALLMARK_DNA_REPAIR	-1.2345	4.6468
vae_88_486191_90_signal	4.191319999999999	88	90	signal	0.032958999999999995	0.032958999999999995	TP53	HALLMARK_PROTEIN_SECRETION	-0.574389	4.191319999999999
vae_88_486191_90_signal	4.10728	88	90	signal	0.032958999999999995	0.032958999999999995	TP53	HALLMARK_ESTROGEN_RESPONSE_LATE	-4.5762599999999996	-4.10728
vae_4_486191_50_signal	17.6004	4	50	signal	-0.032716	0.032716	TP53	HALLMARK_EPITHELIAL_MESENCHYMAL_TRANSITION	-5.08025	-17.6004
vae_4_486191_50_signal	5.349480000000001	4	50	signal	-0.032716	0.032716	TP53	HALLMARK_XENOBIOTIC_METABOLISM	-0.988159	5.349480000000001
vae_4_486191_50_signal	5.34485	4	50	signal	-0.032716	0.032716	TP53	HALLMARK_BILE_ACID_METABOLISM	0.051465199999999996	5.34485
vae_4_486191_50_signal	5.26167	4	50	signal	-0.032716	0.032716	TP53	HALLMARK_ESTROGEN_RESPONSE_EARLY	-0.8958889999999999	5.26167
vae_4_486191_50_signal	5.02916	4	50	signal	-0.032716	0.032716	TP53	HALLMARK_G2M_CHECKPOINT	-4.6054699999999995	-5.02916
vae_28_165158_60_signal	19.899	28	60	signal	-0.032621	0.032621	TP53	HALLMARK_E2F_TARGETS	2.76746	19.899
vae_28_165158_60_signal	11.571	28	60	signal	-0.032621	0.032621	TP53	HALLMARK_G2M_CHECKPOINT	1.9952299999999998	11.571
vae_28_165158_60_signal	8.65333	28	60	signal	-0.032621	0.032621	TP53	HALLMARK_MYC_TARGETS_V2	0.565395	8.65333
vae_28_165158_60_signal	7.75367	28	60	signal	-0.032621	0.032621	TP53	HALLMARK_MYC_TARGETS_V1	1.70216	7.75367
vae_28_165158_60_signal	7.5338199999999995	28	60	signal	-0.032621	0.032621	TP53	HALLMARK_XENOBIOTIC_METABOLISM	-4.42379	-7.5338199999999995
dae_42_451283_90_signal	21.5065	42	90	signal	0.032171	0.032171	TP53	HALLMARK_INTERFERON_ALPHA_RESPONSE	8.13818	21.5065
dae_42_451283_90_signal	14.2288	42	90	signal	0.032171	0.032171	TP53	HALLMARK_INTERFERON_GAMMA_RESPONSE	10.9802	14.2288
dae_42_451283_90_signal	8.521889999999999	42	90	signal	0.032171	0.032171	TP53	HALLMARK_XENOBIOTIC_METABOLISM	-1.84638	-8.521889999999999
dae_42_451283_90_signal	5.23577	42	90	signal	0.032171	0.032171	TP53	HALLMARK_FATTY_ACID_METABOLISM	-2.32813	-5.23577
dae_42_451283_90_signal	3.97384	42	90	signal	0.032171	0.032171	TP53	HALLMARK_HYPOXIA	-1.74848	-3.97384
nmf_47_978124_100_signal	17.2577	47	100	signal	-0.031605	0.031605	TP53	HALLMARK_G2M_CHECKPOINT	28.9092	17.2577
nmf_47_978124_100_signal	15.5668	47	100	signal	-0.031605	0.031605	TP53	HALLMARK_E2F_TARGETS	34.7296	15.5668
nmf_47_978124_100_signal	11.0668	47	100	signal	-0.031605	0.031605	TP53	HALLMARK_MYC_TARGETS_V1	21.6899	11.0668
nmf_47_978124_100_signal	7.89854	47	100	signal	-0.031605	0.031605	TP53	HALLMARK_MITOTIC_SPINDLE	14.3937	7.89854
nmf_47_978124_100_signal	4.99993	47	100	signal	-0.031605	0.031605	TP53	HALLMARK_DNA_REPAIR	11.2256	4.99993
vae_4_908341_35_signal	43.1917	4	35	signal	0.031599	0.031599	TP53	HALLMARK_G2M_CHECKPOINT	2.77942	43.1917
vae_4_908341_35_signal	16.7889	4	35	signal	0.031599	0.031599	TP53	HALLMARK_MYC_TARGETS_V1	4.00787	16.7889
vae_4_908341_35_signal	11.704	4	35	signal	0.031599	0.031599	TP53	HALLMARK_E2F_TARGETS	3.14961	11.704
vae_4_908341_35_signal	10.4714	4	35	signal	0.031599	0.031599	TP53	HALLMARK_MTORC1_SIGNALING	0.465351	10.4714
vae_4_908341_35_signal	8.55611	4	35	signal	0.031599	0.031599	TP53	HALLMARK_XENOBIOTIC_METABOLISM	-4.31429	-8.55611
vae_34_978124_125_signal	5.94353	34	125	signal	0.031452	0.031452	TP53	HALLMARK_MITOTIC_SPINDLE	-2.10688	5.94353
vae_34_978124_125_signal	5.20688	34	125	signal	0.031452	0.031452	TP53	HALLMARK_COMPLEMENT	-5.37351	-5.20688
vae_34_978124_125_signal	5.1118	34	125	signal	0.031452	0.031452	TP53	HALLMARK_E2F_TARGETS	-1.7846099999999998	5.1118
vae_34_978124_125_signal	4.7377400000000005	34	125	signal	0.031452	0.031452	TP53	HALLMARK_COAGULATION	-4.15942	-4.7377400000000005
vae_34_978124_125_signal	4.61377	34	125	signal	0.031452	0.031452	TP53	HALLMARK_SPERMATOGENESIS	-0.6395350000000001	4.61377
ica_72_486191_100_signal	4.636419999999999	72	100	signal	-0.031156	0.031156	TP53	HALLMARK_EPITHELIAL_MESENCHYMAL_TRANSITION	0.026482299999999997	4.636419999999999
ica_72_486191_100_signal	2.9045099999999997	72	100	signal	-0.031156	0.031156	TP53	HALLMARK_HEDGEHOG_SIGNALING	-0.00326613	-2.9045099999999997
ica_72_486191_100_signal	2.8369999999999997	72	100	signal	-0.031156	0.031156	TP53	HALLMARK_WNT_BETA_CATENIN_SIGNALING	-0.00570007	-2.8369999999999997
ica_72_486191_100_signal	2.66862	72	100	signal	-0.031156	0.031156	TP53	HALLMARK_HEME_METABOLISM	-0.00300578	-2.66862
ica_72_486191_100_signal	2.4811	72	100	signal	-0.031156	0.031156	TP53	HALLMARK_XENOBIOTIC_METABOLISM	-0.00466428	-2.4811
vae_10_165158_40_signal	8.26497	10	40	signal	0.031105	0.031105	TP53	HALLMARK_COAGULATION	-4.0766599999999995	-8.26497
vae_10_165158_40_signal	7.18622	10	40	signal	0.031105	0.031105	TP53	HALLMARK_KRAS_SIGNALING_UP	-5.67379	-7.18622
vae_10_165158_40_signal	6.3792599999999995	10	40	signal	0.031105	0.031105	TP53	HALLMARK_XENOBIOTIC_METABOLISM	-5.69539	-6.3792599999999995
vae_10_165158_40_signal	5.79971	10	40	signal	0.031105	0.031105	TP53	HALLMARK_G2M_CHECKPOINT	-0.962461	5.79971
vae_10_165158_40_signal	5.45327	10	40	signal	0.031105	0.031105	TP53	HALLMARK_E2F_TARGETS	-0.5740390000000001	5.45327
dae_65_165158_100_signal	6.18003	65	100	signal	0.030532999999999998	0.030532999999999998	TP53	HALLMARK_PANCREAS_BETA_CELLS	-1.54024	-6.18003
dae_65_165158_100_signal	6.1614	65	100	signal	0.030532999999999998	0.030532999999999998	TP53	HALLMARK_OXIDATIVE_PHOSPHORYLATION	2.56663	6.1614
dae_65_165158_100_signal	6.06735	65	100	signal	0.030532999999999998	0.030532999999999998	TP53	HALLMARK_KRAS_SIGNALING_UP	-2.9092599999999997	-6.06735
dae_65_165158_100_signal	5.44592	65	100	signal	0.030532999999999998	0.030532999999999998	TP53	HALLMARK_ESTROGEN_RESPONSE_EARLY	-3.00399	-5.44592
dae_65_165158_100_signal	4.72236	65	100	signal	0.030532999999999998	0.030532999999999998	TP53	HALLMARK_ADIPOGENESIS	2.412	4.72236
dae_17_486191_90_signal	7.72722	17	90	signal	0.029513	0.029513	TP53	HALLMARK_HYPOXIA	2.70764	7.72722
dae_17_486191_90_signal	6.13638	17	90	signal	0.029513	0.029513	TP53	HALLMARK_ESTROGEN_RESPONSE_LATE	-2.12396	-6.13638
dae_17_486191_90_signal	3.7072800000000004	17	90	signal	0.029513	0.029513	TP53	HALLMARK_MITOTIC_SPINDLE	2.1010400000000002	3.7072800000000004
dae_17_486191_90_signal	3.6316699999999997	17	90	signal	0.029513	0.029513	TP53	HALLMARK_GLYCOLYSIS	2.63995	3.6316699999999997
dae_17_486191_90_signal	3.3984199999999998	17	90	signal	0.029513	0.029513	TP53	HALLMARK_MTORC1_SIGNALING	2.49608	3.3984199999999998
vae_104_451283_200_signal	8.2298	104	200	signal	-0.029367	0.029367	TP53	HALLMARK_XENOBIOTIC_METABOLISM	-4.54588	-8.2298
vae_104_451283_200_signal	7.60617	104	200	signal	-0.029367	0.029367	TP53	HALLMARK_SPERMATOGENESIS	-0.364843	7.60617
vae_104_451283_200_signal	6.40066	104	200	signal	-0.029367	0.029367	TP53	HALLMARK_EPITHELIAL_MESENCHYMAL_TRANSITION	-4.0376	-6.40066
vae_104_451283_200_signal	5.4652	104	200	signal	-0.029367	0.029367	TP53	HALLMARK_DNA_REPAIR	-1.04231	5.4652
vae_104_451283_200_signal	4.6906300000000005	104	200	signal	-0.029367	0.029367	TP53	HALLMARK_TNFA_SIGNALING_VIA_NFKB	-3.10894	-4.6906300000000005
vae_94_978124_125_signal	6.792860000000001	94	125	signal	-0.02903	0.02903	TP53	HALLMARK_SPERMATOGENESIS	-1.2704600000000001	6.792860000000001
vae_94_978124_125_signal	5.94991	94	125	signal	-0.02903	0.02903	TP53	HALLMARK_XENOBIOTIC_METABOLISM	-5.58691	-5.94991
vae_94_978124_125_signal	5.8354099999999995	94	125	signal	-0.02903	0.02903	TP53	HALLMARK_EPITHELIAL_MESENCHYMAL_TRANSITION	-5.99378	-5.8354099999999995
vae_94_978124_125_signal	5.31264	94	125	signal	-0.02903	0.02903	TP53	HALLMARK_PROTEIN_SECRETION	-0.918359	5.31264
vae_94_978124_125_signal	5.00979	94	125	signal	-0.02903	0.02903	TP53	HALLMARK_HEME_METABOLISM	-2.66708	5.00979
dae_30_486191_80_signal	10.8046	30	80	signal	0.028064	0.028064	TP53	HALLMARK_ESTROGEN_RESPONSE_EARLY	-6.40217	-10.8046
dae_30_486191_80_signal	8.76989	30	80	signal	0.028064	0.028064	TP53	HALLMARK_ESTROGEN_RESPONSE_LATE	-5.47525	-8.76989
dae_30_486191_80_signal	8.07259	30	80	signal	0.028064	0.028064	TP53	HALLMARK_TNFA_SIGNALING_VIA_NFKB	-6.3661	-8.07259
dae_30_486191_80_signal	4.92058	30	80	signal	0.028064	0.028064	TP53	HALLMARK_MYC_TARGETS_V1	1.51481	4.92058
dae_30_486191_80_signal	4.64309	30	80	signal	0.028064	0.028064	TP53	HALLMARK_MYOGENESIS	-4.50743	-4.64309
vae_55_486191_200_signal	7.845039999999999	55	200	signal	-0.028024	0.028024	TP53	HALLMARK_EPITHELIAL_MESENCHYMAL_TRANSITION	-4.09972	-7.845039999999999
vae_55_486191_200_signal	7.6925	55	200	signal	-0.028024	0.028024	TP53	HALLMARK_XENOBIOTIC_METABOLISM	-4.49126	-7.6925
vae_55_486191_200_signal	6.562289999999999	55	200	signal	-0.028024	0.028024	TP53	HALLMARK_SPERMATOGENESIS	-0.634785	6.562289999999999
vae_55_486191_200_signal	5.37254	55	200	signal	-0.028024	0.028024	TP53	HALLMARK_DNA_REPAIR	-1.07225	5.37254
vae_55_486191_200_signal	3.74966	55	200	signal	-0.028024	0.028024	TP53	HALLMARK_COAGULATION	-2.6469400000000003	-3.74966
nmf_20_165158_200_signal	6.55202	20	200	signal	-0.027625999999999998	0.027625999999999998	TP53	HALLMARK_TNFA_SIGNALING_VIA_NFKB	10.6104	6.55202
nmf_20_165158_200_signal	5.82477	20	200	signal	-0.027625999999999998	0.027625999999999998	TP53	HALLMARK_P53_PATHWAY	13.698	5.82477
nmf_20_165158_200_signal	4.2056	20	200	signal	-0.027625999999999998	0.027625999999999998	TP53	HALLMARK_SPERMATOGENESIS	0.9232899999999999	-4.2056
nmf_20_165158_200_signal	4.18456	20	200	signal	-0.027625999999999998	0.027625999999999998	TP53	HALLMARK_G2M_CHECKPOINT	7.39648	4.18456
nmf_20_165158_200_signal	3.93415	20	200	signal	-0.027625999999999998	0.027625999999999998	TP53	HALLMARK_KRAS_SIGNALING_DN	1.79286	-3.93415
dae_105_451283_200_signal	3.6806300000000003	105	200	signal	0.027483999999999998	0.027483999999999998	TP53	HALLMARK_KRAS_SIGNALING_UP	-2.41166	-3.6806300000000003
dae_105_451283_200_signal	3.68042	105	200	signal	0.027483999999999998	0.027483999999999998	TP53	HALLMARK_INTERFERON_GAMMA_RESPONSE	-1.847	-3.68042
dae_105_451283_200_signal	3.53099	105	200	signal	0.027483999999999998	0.027483999999999998	TP53	HALLMARK_MYC_TARGETS_V1	1.94314	3.53099
dae_105_451283_200_signal	3.28586	105	200	signal	0.027483999999999998	0.027483999999999998	TP53	HALLMARK_HEDGEHOG_SIGNALING	-0.9015770000000001	-3.28586
dae_105_451283_200_signal	3.15889	105	200	signal	0.027483999999999998	0.027483999999999998	TP53	HALLMARK_APOPTOSIS	-1.3589	-3.15889
vae_19_908341_80_signal	10.8175	19	80	signal	0.02732	0.02732	TP53	HALLMARK_ESTROGEN_RESPONSE_LATE	-5.13968	-10.8175
vae_19_908341_80_signal	8.41308	19	80	signal	0.02732	0.02732	TP53	HALLMARK_EPITHELIAL_MESENCHYMAL_TRANSITION	-4.71655	-8.41308
vae_19_908341_80_signal	8.192969999999999	19	80	signal	0.02732	0.02732	TP53	HALLMARK_KRAS_SIGNALING_UP	-3.92005	-8.192969999999999
vae_19_908341_80_signal	7.71023	19	80	signal	0.02732	0.02732	TP53	HALLMARK_E2F_TARGETS	0.737287	7.71023
vae_19_908341_80_signal	6.39778	19	80	signal	0.02732	0.02732	TP53	HALLMARK_G2M_CHECKPOINT	0.155522	6.39778
vae_32_165158_150_signal	10.3812	32	150	signal	-0.027122000000000004	0.027122000000000004	TP53	HALLMARK_G2M_CHECKPOINT	-3.81105	-10.3812
vae_32_165158_150_signal	7.68532	32	150	signal	-0.027122000000000004	0.027122000000000004	TP53	HALLMARK_ADIPOGENESIS	-0.023970099999999998	7.68532
vae_32_165158_150_signal	7.27053	32	150	signal	-0.027122000000000004	0.027122000000000004	TP53	HALLMARK_OXIDATIVE_PHOSPHORYLATION	-0.22246300000000002	7.27053
vae_32_165158_150_signal	6.54469	32	150	signal	-0.027122000000000004	0.027122000000000004	TP53	HALLMARK_FATTY_ACID_METABOLISM	-0.27837199999999995	6.54469
vae_32_165158_150_signal	6.5189	32	150	signal	-0.027122000000000004	0.027122000000000004	TP53	HALLMARK_EPITHELIAL_MESENCHYMAL_TRANSITION	-3.97975	-6.5189
vae_87_451283_150_signal	11.5019	87	150	signal	-0.027037000000000002	0.027037000000000002	TP53	HALLMARK_EPITHELIAL_MESENCHYMAL_TRANSITION	-4.70782	-11.5019
vae_87_451283_150_signal	6.6639800000000005	87	150	signal	-0.027037000000000002	0.027037000000000002	TP53	HALLMARK_SPERMATOGENESIS	-0.500016	6.6639800000000005
vae_87_451283_150_signal	6.10021	87	150	signal	-0.027037000000000002	0.027037000000000002	TP53	HALLMARK_TNFA_SIGNALING_VIA_NFKB	-3.3065	-6.10021
vae_87_451283_150_signal	6.09836	87	150	signal	-0.027037000000000002	0.027037000000000002	TP53	HALLMARK_OXIDATIVE_PHOSPHORYLATION	-0.5230600000000001	6.09836
vae_87_451283_150_signal	5.75865	87	150	signal	-0.027037000000000002	0.027037000000000002	TP53	HALLMARK_ANDROGEN_RESPONSE	-0.120127	5.75865
vae_45_451283_70_signal	6.37566	45	70	signal	-0.027030000000000002	0.027030000000000002	TP53	HALLMARK_OXIDATIVE_PHOSPHORYLATION	-5.27314	-6.37566
vae_45_451283_70_signal	5.48853	45	70	signal	-0.027030000000000002	0.027030000000000002	TP53	HALLMARK_COAGULATION	-0.378922	5.48853
vae_45_451283_70_signal	4.83205	45	70	signal	-0.027030000000000002	0.027030000000000002	TP53	HALLMARK_XENOBIOTIC_METABOLISM	-1.52068	4.83205
vae_45_451283_70_signal	4.50194	45	70	signal	-0.027030000000000002	0.027030000000000002	TP53	HALLMARK_UV_RESPONSE_DN	-0.808802	4.50194
vae_45_451283_70_signal	3.8811199999999997	45	70	signal	-0.027030000000000002	0.027030000000000002	TP53	HALLMARK_G2M_CHECKPOINT	-3.9469800000000004	-3.8811199999999997
nmf_91_978124_125_signal	22.8763	91	125	signal	0.026883999999999998	0.026883999999999998	TP53	HALLMARK_MYC_TARGETS_V1	16.6585	22.8763
nmf_91_978124_125_signal	12.3458	91	125	signal	0.026883999999999998	0.026883999999999998	TP53	HALLMARK_G2M_CHECKPOINT	13.1672	12.3458
nmf_91_978124_125_signal	9.91114	91	125	signal	0.026883999999999998	0.026883999999999998	TP53	HALLMARK_MITOTIC_SPINDLE	11.0551	9.91114
nmf_91_978124_125_signal	8.915389999999999	91	125	signal	0.026883999999999998	0.026883999999999998	TP53	HALLMARK_E2F_TARGETS	13.0567	8.915389999999999
nmf_91_978124_125_signal	6.20294	91	125	signal	0.026883999999999998	0.026883999999999998	TP53	HALLMARK_UNFOLDED_PROTEIN_RESPONSE	5.78791	6.20294
ica_41_451283_45_signal	6.33136	41	45	signal	0.026837	0.026837	TP53	HALLMARK_INTERFERON_ALPHA_RESPONSE	0.0189485	6.33136
ica_41_451283_45_signal	5.48016	41	45	signal	0.026837	0.026837	TP53	HALLMARK_MYC_TARGETS_V1	0.0127274	5.48016
ica_41_451283_45_signal	5.353680000000001	41	45	signal	0.026837	0.026837	TP53	HALLMARK_INTERFERON_GAMMA_RESPONSE	0.0211615	5.353680000000001
ica_41_451283_45_signal	5.02723	41	45	signal	0.026837	0.026837	TP53	HALLMARK_E2F_TARGETS	-0.00421598	-5.02723
ica_41_451283_45_signal	3.26198	41	45	signal	0.026837	0.026837	TP53	HALLMARK_EPITHELIAL_MESENCHYMAL_TRANSITION	-0.00339498	-3.26198
vae_95_451283_200_signal	5.7989	95	200	signal	0.026782	0.026782	TP53	HALLMARK_EPITHELIAL_MESENCHYMAL_TRANSITION	-3.47549	-5.7989
vae_95_451283_200_signal	4.72066	95	200	signal	0.026782	0.026782	TP53	HALLMARK_PEROXISOME	-0.33202	4.72066
vae_95_451283_200_signal	4.595619999999999	95	200	signal	0.026782	0.026782	TP53	HALLMARK_TNFA_SIGNALING_VIA_NFKB	-3.0091099999999997	-4.595619999999999
vae_95_451283_200_signal	4.30305	95	200	signal	0.026782	0.026782	TP53	HALLMARK_APICAL_JUNCTION	-2.6419900000000003	-4.30305
vae_95_451283_200_signal	4.12044	95	200	signal	0.026782	0.026782	TP53	HALLMARK_SPERMATOGENESIS	-0.408804	4.12044
vae_18_486191_60_signal	7.24022	18	60	signal	0.026686	0.026686	TP53	HALLMARK_E2F_TARGETS	0.0170958	7.24022
vae_18_486191_60_signal	7.16206	18	60	signal	0.026686	0.026686	TP53	HALLMARK_COAGULATION	-2.61748	-7.16206
vae_18_486191_60_signal	7.0756	18	60	signal	0.026686	0.026686	TP53	HALLMARK_MTORC1_SIGNALING	0.0531405	7.0756
vae_18_486191_60_signal	5.84454	18	60	signal	0.026686	0.026686	TP53	HALLMARK_G2M_CHECKPOINT	-0.247227	5.84454
vae_18_486191_60_signal	5.56401	18	60	signal	0.026686	0.026686	TP53	HALLMARK_MYOGENESIS	-3.27843	-5.56401
nmf_45_908341_125_signal	7.653460000000001	45	125	signal	0.026389	0.026389	TP53	HALLMARK_MTORC1_SIGNALING	5.96859	7.653460000000001
nmf_45_908341_125_signal	6.6931899999999995	45	125	signal	0.026389	0.026389	TP53	HALLMARK_MYC_TARGETS_V1	8.059339999999999	6.6931899999999995
nmf_45_908341_125_signal	6.17598	45	125	signal	0.026389	0.026389	TP53	HALLMARK_MYC_TARGETS_V2	2.79046	6.17598
nmf_45_908341_125_signal	3.96414	45	125	signal	0.026389	0.026389	TP53	HALLMARK_PROTEIN_SECRETION	4.67822	3.96414
nmf_45_908341_125_signal	3.28485	45	125	signal	0.026389	0.026389	TP53	HALLMARK_KRAS_SIGNALING_UP	0.335169	-3.28485
vae_35_486191_70_signal	11.3731	35	70	signal	0.026292000000000003	0.026292000000000003	TP53	HALLMARK_MYC_TARGETS_V1	0.645567	11.3731
vae_35_486191_70_signal	10.1485	35	70	signal	0.026292000000000003	0.026292000000000003	TP53	HALLMARK_G2M_CHECKPOINT	0.425839	10.1485
vae_35_486191_70_signal	9.47306	35	70	signal	0.026292000000000003	0.026292000000000003	TP53	HALLMARK_ESTROGEN_RESPONSE_EARLY	-6.30426	-9.47306
vae_35_486191_70_signal	7.69459	35	70	signal	0.026292000000000003	0.026292000000000003	TP53	HALLMARK_XENOBIOTIC_METABOLISM	-6.14274	-7.69459
vae_35_486191_70_signal	6.779560000000001	35	70	signal	0.026292000000000003	0.026292000000000003	TP53	HALLMARK_DNA_REPAIR	-0.505259	6.779560000000001
vae_31_165158_35_signal	8.45464	31	35	signal	-0.026262	0.026262	TP53	HALLMARK_MYOGENESIS	-4.47198	-8.45464
vae_31_165158_35_signal	7.13623	31	35	signal	-0.026262	0.026262	TP53	HALLMARK_SPERMATOGENESIS	-0.451642	7.13623
vae_31_165158_35_signal	6.1018	31	35	signal	-0.026262	0.026262	TP53	HALLMARK_EPITHELIAL_MESENCHYMAL_TRANSITION	-6.17692	-6.1018
vae_31_165158_35_signal	5.51241	31	35	signal	-0.026262	0.026262	TP53	HALLMARK_OXIDATIVE_PHOSPHORYLATION	1.26191	5.51241
vae_31_165158_35_signal	5.47682	31	35	signal	-0.026262	0.026262	TP53	HALLMARK_APICAL_JUNCTION	-4.22909	-5.47682
vae_42_978124_60_signal	6.20061	42	60	signal	-0.026104000000000002	0.026104000000000002	TP53	HALLMARK_EPITHELIAL_MESENCHYMAL_TRANSITION	-4.55765	-6.20061
vae_42_978124_60_signal	5.79776	42	60	signal	-0.026104000000000002	0.026104000000000002	TP53	HALLMARK_SPERMATOGENESIS	-0.587429	5.79776
vae_42_978124_60_signal	5.48114	42	60	signal	-0.026104000000000002	0.026104000000000002	TP53	HALLMARK_ANDROGEN_RESPONSE	-0.2309	5.48114
vae_42_978124_60_signal	4.1224099999999995	42	60	signal	-0.026104000000000002	0.026104000000000002	TP53	HALLMARK_BILE_ACID_METABOLISM	-0.35991799999999996	4.1224099999999995
vae_42_978124_60_signal	3.9574199999999995	42	60	signal	-0.026104000000000002	0.026104000000000002	TP53	HALLMARK_APICAL_JUNCTION	-4.25812	-3.9574199999999995
vae_26_451283_150_signal	7.0732	26	150	signal	-0.026079	0.026079	TP53	HALLMARK_TNFA_SIGNALING_VIA_NFKB	-4.32786	-7.0732
vae_26_451283_150_signal	5.9725	26	150	signal	-0.026079	0.026079	TP53	HALLMARK_BILE_ACID_METABOLISM	-0.604111	5.9725
vae_26_451283_150_signal	5.44839	26	150	signal	-0.026079	0.026079	TP53	HALLMARK_EPITHELIAL_MESENCHYMAL_TRANSITION	-5.06535	-5.44839
vae_26_451283_150_signal	4.59301	26	150	signal	-0.026079	0.026079	TP53	HALLMARK_OXIDATIVE_PHOSPHORYLATION	-1.32828	4.59301
vae_26_451283_150_signal	4.509119999999999	26	150	signal	-0.026079	0.026079	TP53	HALLMARK_HYPOXIA	-3.8939699999999995	-4.509119999999999
pca_179_978124_200_signal	7.04742	179	200	signal	-0.02603	0.02603	TP53	HALLMARK_CHOLESTEROL_HOMEOSTASIS	-0.369634	-7.04742
pca_179_978124_200_signal	4.1253400000000005	179	200	signal	-0.02603	0.02603	TP53	HALLMARK_DNA_REPAIR	0.354406	4.1253400000000005
pca_179_978124_200_signal	3.24993	179	200	signal	-0.02603	0.02603	TP53	HALLMARK_P53_PATHWAY	0.291464	3.24993
pca_179_978124_200_signal	2.50516	179	200	signal	-0.02603	0.02603	TP53	HALLMARK_GLYCOLYSIS	0.0867585	2.50516
pca_179_978124_200_signal	2.47817	179	200	signal	-0.02603	0.02603	TP53	HALLMARK_HEDGEHOG_SIGNALING	-0.11355799999999999	-2.47817
vae_116_486191_150_signal	8.704	116	150	signal	-0.025831	0.025831	TP53	HALLMARK_ALLOGRAFT_REJECTION	-1.1691	8.704
vae_116_486191_150_signal	6.64633	116	150	signal	-0.025831	0.025831	TP53	HALLMARK_APICAL_JUNCTION	-4.69142	-6.64633
vae_116_486191_150_signal	6.596660000000001	116	150	signal	-0.025831	0.025831	TP53	HALLMARK_EPITHELIAL_MESENCHYMAL_TRANSITION	-5.60648	-6.596660000000001
vae_116_486191_150_signal	6.2762199999999995	116	150	signal	-0.025831	0.025831	TP53	HALLMARK_MYC_TARGETS_V1	-1.42541	6.2762199999999995
vae_116_486191_150_signal	4.99327	116	150	signal	-0.025831	0.025831	TP53	HALLMARK_HEME_METABOLISM	-1.36175	4.99327
vae_122_486191_125_signal	12.3186	122	125	signal	0.025811	0.025811	TP53	HALLMARK_HYPOXIA	-5.8363	-12.3186
vae_122_486191_125_signal	11.2529	122	125	signal	0.025811	0.025811	TP53	HALLMARK_EPITHELIAL_MESENCHYMAL_TRANSITION	-7.20707	-11.2529
vae_122_486191_125_signal	9.421560000000001	122	125	signal	0.025811	0.025811	TP53	HALLMARK_MYC_TARGETS_V1	-1.31731	9.421560000000001
vae_122_486191_125_signal	6.936030000000001	122	125	signal	0.025811	0.025811	TP53	HALLMARK_PANCREAS_BETA_CELLS	-0.112073	6.936030000000001
vae_122_486191_125_signal	5.73094	122	125	signal	0.025811	0.025811	TP53	HALLMARK_SPERMATOGENESIS	-0.373044	5.73094
vae_78_978124_100_signal	7.04695	78	100	signal	-0.025563	0.025563	TP53	HALLMARK_XENOBIOTIC_METABOLISM	-5.7294599999999996	-7.04695
vae_78_978124_100_signal	6.86286	78	100	signal	-0.025563	0.025563	TP53	HALLMARK_ESTROGEN_RESPONSE_EARLY	-1.03103	6.86286
vae_78_978124_100_signal	5.50674	78	100	signal	-0.025563	0.025563	TP53	HALLMARK_SPERMATOGENESIS	-0.721973	5.50674
vae_78_978124_100_signal	4.82035	78	100	signal	-0.025563	0.025563	TP53	HALLMARK_TNFA_SIGNALING_VIA_NFKB	-4.93334	-4.82035
vae_78_978124_100_signal	4.43929	78	100	signal	-0.025563	0.025563	TP53	HALLMARK_EPITHELIAL_MESENCHYMAL_TRANSITION	-4.71338	-4.43929
vae_35_486191_100_signal	6.67168	35	100	signal	0.02541	0.02541	TP53	HALLMARK_ESTROGEN_RESPONSE_LATE	-5.4995	-6.67168
vae_35_486191_100_signal	6.493519999999999	35	100	signal	0.02541	0.02541	TP53	HALLMARK_XENOBIOTIC_METABOLISM	-5.07345	-6.493519999999999
vae_35_486191_100_signal	4.7428099999999995	35	100	signal	0.02541	0.02541	TP53	HALLMARK_EPITHELIAL_MESENCHYMAL_TRANSITION	-4.80186	-4.7428099999999995
vae_35_486191_100_signal	4.5263599999999995	35	100	signal	0.02541	0.02541	TP53	HALLMARK_HEME_METABOLISM	-1.50404	4.5263599999999995
vae_35_486191_100_signal	4.4485	35	100	signal	0.02541	0.02541	TP53	HALLMARK_DNA_REPAIR	-1.14432	4.4485
vae_158_908341_200_signal	5.1611	158	200	signal	0.025249	0.025249	TP53	HALLMARK_MYOGENESIS	-2.46723	-5.1611
vae_158_908341_200_signal	4.57764	158	200	signal	0.025249	0.025249	TP53	HALLMARK_FATTY_ACID_METABOLISM	-0.670283	4.57764
vae_158_908341_200_signal	4.50157	158	200	signal	0.025249	0.025249	TP53	HALLMARK_P53_PATHWAY	-2.54346	-4.50157
vae_158_908341_200_signal	4.463430000000001	158	200	signal	0.025249	0.025249	TP53	HALLMARK_E2F_TARGETS	-0.656158	4.463430000000001
vae_158_908341_200_signal	4.40153	158	200	signal	0.025249	0.025249	TP53	HALLMARK_HEME_METABOLISM	-1.18831	4.40153
ica_47_486191_200_signal	6.4816	47	200	signal	-0.025097	0.025097	TP53	HALLMARK_P53_PATHWAY	0.046883999999999995	6.4816
ica_47_486191_200_signal	4.39273	47	200	signal	-0.025097	0.025097	TP53	HALLMARK_APICAL_JUNCTION	-0.0106123	-4.39273
ica_47_486191_200_signal	2.7865900000000003	47	200	signal	-0.025097	0.025097	TP53	HALLMARK_REACTIVE_OXIGEN_SPECIES_PATHWAY	0.0121068	2.7865900000000003
ica_47_486191_200_signal	2.62921	47	200	signal	-0.025097	0.025097	TP53	HALLMARK_ESTROGEN_RESPONSE_LATE	0.037661400000000005	2.62921
ica_47_486191_200_signal	2.57985	47	200	signal	-0.025097	0.025097	TP53	HALLMARK_INTERFERON_GAMMA_RESPONSE	-0.00654367	-2.57985
vae_22_165158_90_signal	8.20284	22	90	signal	0.025002	0.025002	TP53	HALLMARK_EPITHELIAL_MESENCHYMAL_TRANSITION	-6.55044	-8.20284
vae_22_165158_90_signal	7.7279100000000005	22	90	signal	0.025002	0.025002	TP53	HALLMARK_MITOTIC_SPINDLE	-0.895842	7.7279100000000005
vae_22_165158_90_signal	6.9465699999999995	22	90	signal	0.025002	0.025002	TP53	HALLMARK_E2F_TARGETS	-1.0325600000000001	6.9465699999999995
vae_22_165158_90_signal	5.83861	22	90	signal	0.025002	0.025002	TP53	HALLMARK_G2M_CHECKPOINT	-1.31988	5.83861
vae_22_165158_90_signal	5.22657	22	90	signal	0.025002	0.025002	TP53	HALLMARK_ESTROGEN_RESPONSE_LATE	-5.23464	-5.22657
ica_14_165158_100_signal	4.87249	14	100	signal	-0.024732	0.024732	TP53	HALLMARK_EPITHELIAL_MESENCHYMAL_TRANSITION	0.0258375	4.87249
ica_14_165158_100_signal	3.58449	14	100	signal	-0.024732	0.024732	TP53	HALLMARK_HEDGEHOG_SIGNALING	-0.00343232	-3.58449
ica_14_165158_100_signal	3.01287	14	100	signal	-0.024732	0.024732	TP53	HALLMARK_WNT_BETA_CATENIN_SIGNALING	-0.00597126	-3.01287
ica_14_165158_100_signal	2.93269	14	100	signal	-0.024732	0.024732	TP53	HALLMARK_HEME_METABOLISM	-0.0023637	-2.93269
ica_14_165158_100_signal	2.70569	14	100	signal	-0.024732	0.024732	TP53	HALLMARK_APICAL_JUNCTION	-0.00632231	-2.70569
ica_82_451283_150_signal	5.23396	82	150	signal	0.024626	0.024626	TP53	HALLMARK_MITOTIC_SPINDLE	0.0197125	5.23396
ica_82_451283_150_signal	4.6906	82	150	signal	0.024626	0.024626	TP53	HALLMARK_CHOLESTEROL_HOMEOSTASIS	-0.00621877	-4.6906
ica_82_451283_150_signal	4.3785	82	150	signal	0.024626	0.024626	TP53	HALLMARK_TGF_BETA_SIGNALING	0.00743495	4.3785
ica_82_451283_150_signal	2.62201	82	150	signal	0.024626	0.024626	TP53	HALLMARK_PROTEIN_SECRETION	0.00994662	2.62201
ica_82_451283_150_signal	2.55841	82	150	signal	0.024626	0.024626	TP53	HALLMARK_HYPOXIA	-0.00626543	-2.55841
vae_1_978124_100_signal	5.44965	1	100	signal	-0.024483	0.024483	TP53	HALLMARK_DNA_REPAIR	-0.5441729999999999	5.44965
vae_1_978124_100_signal	5.324380000000001	1	100	signal	-0.024483	0.024483	TP53	HALLMARK_EPITHELIAL_MESENCHYMAL_TRANSITION	-5.1562	-5.324380000000001
vae_1_978124_100_signal	5.2281699999999995	1	100	signal	-0.024483	0.024483	TP53	HALLMARK_COAGULATION	-3.72453	-5.2281699999999995
vae_1_978124_100_signal	5.18112	1	100	signal	-0.024483	0.024483	TP53	HALLMARK_HYPOXIA	-4.65862	-5.18112
vae_1_978124_100_signal	4.54845	1	100	signal	-0.024483	0.024483	TP53	HALLMARK_G2M_CHECKPOINT	-1.41306	4.54845
pca_144_451283_150_signal	5.6917	144	150	signal	-0.024384	0.024384	TP53	HALLMARK_P53_PATHWAY	0.766247	5.6917
pca_144_451283_150_signal	4.33596	144	150	signal	-0.024384	0.024384	TP53	HALLMARK_CHOLESTEROL_HOMEOSTASIS	-0.329863	-4.33596
pca_144_451283_150_signal	3.7464	144	150	signal	-0.024384	0.024384	TP53	HALLMARK_APOPTOSIS	0.467607	3.7464
pca_144_451283_150_signal	3.08981	144	150	signal	-0.024384	0.024384	TP53	HALLMARK_EPITHELIAL_MESENCHYMAL_TRANSITION	0.511912	3.08981
pca_144_451283_150_signal	2.79746	144	150	signal	-0.024384	0.024384	TP53	HALLMARK_MYC_TARGETS_V2	-0.13136	-2.79746
nmf_25_978124_100_signal	6.78763	25	100	signal	0.024337	0.024337	TP53	HALLMARK_MYC_TARGETS_V1	5.4358699999999995	6.78763
nmf_25_978124_100_signal	5.11172	25	100	signal	0.024337	0.024337	TP53	HALLMARK_PROTEIN_SECRETION	2.65936	5.11172
nmf_25_978124_100_signal	3.58081	25	100	signal	0.024337	0.024337	TP53	HALLMARK_MITOTIC_SPINDLE	3.6928900000000002	3.58081
nmf_25_978124_100_signal	2.79619	25	100	signal	0.024337	0.024337	TP53	HALLMARK_EPITHELIAL_MESENCHYMAL_TRANSITION	0.6344850000000001	-2.79619
nmf_25_978124_100_signal	2.66058	25	100	signal	0.024337	0.024337	TP53	HALLMARK_G2M_CHECKPOINT	3.59456	2.66058
dae_80_978124_100_signal	5.83255	80	100	signal	-0.024086	0.024086	TP53	HALLMARK_TNFA_SIGNALING_VIA_NFKB	-6.09807	-5.83255
dae_80_978124_100_signal	5.06495	80	100	signal	-0.024086	0.024086	TP53	HALLMARK_PANCREAS_BETA_CELLS	1.04001	5.06495
dae_80_978124_100_signal	4.60096	80	100	signal	-0.024086	0.024086	TP53	HALLMARK_HYPOXIA	-3.5287	-4.60096
dae_80_978124_100_signal	3.7381900000000003	80	100	signal	-0.024086	0.024086	TP53	HALLMARK_E2F_TARGETS	2.00342	3.7381900000000003
dae_80_978124_100_signal	3.2781800000000003	80	100	signal	-0.024086	0.024086	TP53	HALLMARK_OXIDATIVE_PHOSPHORYLATION	1.6518599999999999	3.2781800000000003
ica_66_908341_150_signal	6.87132	66	150	signal	0.024043000000000002	0.024043000000000002	TP53	HALLMARK_E2F_TARGETS	-0.0366958	-6.87132
ica_66_908341_150_signal	5.01452	66	150	signal	0.024043000000000002	0.024043000000000002	TP53	HALLMARK_DNA_REPAIR	-0.0195601	-5.01452
ica_66_908341_150_signal	4.53785	66	150	signal	0.024043000000000002	0.024043000000000002	TP53	HALLMARK_TGF_BETA_SIGNALING	-0.010487799999999999	-4.53785
ica_66_908341_150_signal	3.98274	66	150	signal	0.024043000000000002	0.024043000000000002	TP53	HALLMARK_INTERFERON_GAMMA_RESPONSE	0.016946	3.98274
ica_66_908341_150_signal	3.2553	66	150	signal	0.024043000000000002	0.024043000000000002	TP53	HALLMARK_P53_PATHWAY	-0.0239649	-3.2553
nmf_25_165158_100_signal	6.71184	25	100	signal	0.023433000000000002	0.023433000000000002	TP53	HALLMARK_MYC_TARGETS_V1	5.88075	6.71184
nmf_25_165158_100_signal	5.238119999999999	25	100	signal	0.023433000000000002	0.023433000000000002	TP53	HALLMARK_PROTEIN_SECRETION	2.8271599999999997	5.238119999999999
nmf_25_165158_100_signal	3.24436	25	100	signal	0.023433000000000002	0.023433000000000002	TP53	HALLMARK_MITOTIC_SPINDLE	3.8332300000000004	3.24436
nmf_25_165158_100_signal	2.7250799999999997	25	100	signal	0.023433000000000002	0.023433000000000002	TP53	HALLMARK_EPITHELIAL_MESENCHYMAL_TRANSITION	0.692526	-2.7250799999999997
nmf_25_165158_100_signal	2.63552	25	100	signal	0.023433000000000002	0.023433000000000002	TP53	HALLMARK_G2M_CHECKPOINT	3.80778	2.63552
nmf_193_451283_200_signal	7.010439999999999	193	200	signal	0.023153999999999997	0.023153999999999997	TP53	HALLMARK_MTORC1_SIGNALING	8.09811	7.010439999999999
nmf_193_451283_200_signal	5.68316	193	200	signal	0.023153999999999997	0.023153999999999997	TP53	HALLMARK_INFLAMMATORY_RESPONSE	1.59952	-5.68316
nmf_193_451283_200_signal	5.38427	193	200	signal	0.023153999999999997	0.023153999999999997	TP53	HALLMARK_PROTEIN_SECRETION	4.0903599999999996	5.38427
nmf_193_451283_200_signal	5.19175	193	200	signal	0.023153999999999997	0.023153999999999997	TP53	HALLMARK_ANDROGEN_RESPONSE	4.16142	5.19175
nmf_193_451283_200_signal	4.99127	193	200	signal	0.023153999999999997	0.023153999999999997	TP53	HALLMARK_KRAS_SIGNALING_DN	1.0395299999999998	-4.99127
ica_17_165158_125_signal	11.4928	17	125	signal	0.023099	0.023099	TP53	HALLMARK_E2F_TARGETS	-0.0491609	-11.4928
ica_17_165158_125_signal	4.66299	17	125	signal	0.023099	0.023099	TP53	HALLMARK_P53_PATHWAY	-0.0329269	-4.66299
ica_17_165158_125_signal	3.9012800000000003	17	125	signal	0.023099	0.023099	TP53	HALLMARK_G2M_CHECKPOINT	-0.022799400000000004	-3.9012800000000003
ica_17_165158_125_signal	3.6255599999999997	17	125	signal	0.023099	0.023099	TP53	HALLMARK_TGF_BETA_SIGNALING	-0.00850135	-3.6255599999999997
ica_17_165158_125_signal	2.91205	17	125	signal	0.023099	0.023099	TP53	HALLMARK_DNA_REPAIR	-0.0163571	-2.91205
nmf_184_486191_200_signal	5.48119	184	200	signal	0.022989	0.022989	TP53	HALLMARK_MITOTIC_SPINDLE	2.4455299999999998	5.48119
nmf_184_486191_200_signal	4.43918	184	200	signal	0.022989	0.022989	TP53	HALLMARK_MYC_TARGETS_V1	2.03425	4.43918
nmf_184_486191_200_signal	3.9070699999999996	184	200	signal	0.022989	0.022989	TP53	HALLMARK_KRAS_SIGNALING_DN	0.0397319	-3.9070699999999996
nmf_184_486191_200_signal	2.66457	184	200	signal	0.022989	0.022989	TP53	HALLMARK_OXIDATIVE_PHOSPHORYLATION	1.58542	2.66457
nmf_184_486191_200_signal	2.62248	184	200	signal	0.022989	0.022989	TP53	HALLMARK_KRAS_SIGNALING_UP	0.177463	-2.62248
nmf_3_908341_125_signal	16.1886	3	125	signal	0.022313	0.022313	TP53	HALLMARK_MITOTIC_SPINDLE	13.4189	16.1886
nmf_3_908341_125_signal	8.49972	3	125	signal	0.022313	0.022313	TP53	HALLMARK_SPERMATOGENESIS	1.40967	-8.49972
nmf_3_908341_125_signal	8.06189	3	125	signal	0.022313	0.022313	TP53	HALLMARK_WNT_BETA_CATENIN_SIGNALING	2.61647	8.06189
nmf_3_908341_125_signal	6.8572	3	125	signal	0.022313	0.022313	TP53	HALLMARK_HEDGEHOG_SIGNALING	3.11712	6.8572
nmf_3_908341_125_signal	6.67885	3	125	signal	0.022313	0.022313	TP53	HALLMARK_MYC_TARGETS_V1	9.05954	6.67885
vae_25_908341_90_signal	12.7354	25	90	signal	0.022256	0.022256	TP53	HALLMARK_MYOGENESIS	0.9209459999999999	12.7354
vae_25_908341_90_signal	9.56498	25	90	signal	0.022256	0.022256	TP53	HALLMARK_EPITHELIAL_MESENCHYMAL_TRANSITION	0.323137	9.56498
vae_25_908341_90_signal	7.20947	25	90	signal	0.022256	0.022256	TP53	HALLMARK_XENOBIOTIC_METABOLISM	-5.61731	-7.20947
vae_25_908341_90_signal	6.08137	25	90	signal	0.022256	0.022256	TP53	HALLMARK_ESTROGEN_RESPONSE_LATE	-5.237	-6.08137
vae_25_908341_90_signal	5.95404	25	90	signal	0.022256	0.022256	TP53	HALLMARK_MYC_TARGETS_V1	-0.9765969999999999	5.95404
ica_41_978124_150_signal	5.18181	41	150	signal	-0.022244	0.022244	TP53	HALLMARK_MITOTIC_SPINDLE	-0.019221400000000003	-5.18181
ica_41_978124_150_signal	4.75542	41	150	signal	-0.022244	0.022244	TP53	HALLMARK_CHOLESTEROL_HOMEOSTASIS	0.00622606	4.75542
ica_41_978124_150_signal	4.3571800000000005	41	150	signal	-0.022244	0.022244	TP53	HALLMARK_TGF_BETA_SIGNALING	-0.00750786	-4.3571800000000005
ica_41_978124_150_signal	2.61654	41	150	signal	-0.022244	0.022244	TP53	HALLMARK_PROTEIN_SECRETION	-0.00993888	-2.61654
ica_41_978124_150_signal	2.58823	41	150	signal	-0.022244	0.022244	TP53	HALLMARK_HYPOXIA	0.00632409	2.58823
dae_109_978124_125_signal	10.5529	109	125	signal	0.022119999999999997	0.022119999999999997	TP53	HALLMARK_INTERFERON_ALPHA_RESPONSE	-5.21742	-10.5529
dae_109_978124_125_signal	10.4534	109	125	signal	0.022119999999999997	0.022119999999999997	TP53	HALLMARK_INTERFERON_GAMMA_RESPONSE	-5.4872	-10.4534
dae_109_978124_125_signal	7.813389999999999	109	125	signal	0.022119999999999997	0.022119999999999997	TP53	HALLMARK_TNFA_SIGNALING_VIA_NFKB	5.83065	7.813389999999999
dae_109_978124_125_signal	7.44942	109	125	signal	0.022119999999999997	0.022119999999999997	TP53	HALLMARK_HYPOXIA	5.84363	7.44942
dae_109_978124_125_signal	5.97054	109	125	signal	0.022119999999999997	0.022119999999999997	TP53	HALLMARK_EPITHELIAL_MESENCHYMAL_TRANSITION	5.07275	5.97054
ica_136_908341_150_signal	5.0534099999999995	136	150	signal	-0.021901	0.021901	TP53	HALLMARK_MITOTIC_SPINDLE	-0.0191515	-5.0534099999999995
ica_136_908341_150_signal	4.73343	136	150	signal	-0.021901	0.021901	TP53	HALLMARK_CHOLESTEROL_HOMEOSTASIS	0.00644741	4.73343
ica_136_908341_150_signal	4.28751	136	150	signal	-0.021901	0.021901	TP53	HALLMARK_TGF_BETA_SIGNALING	-0.00751432	-4.28751
ica_136_908341_150_signal	2.55207	136	150	signal	-0.021901	0.021901	TP53	HALLMARK_PROTEIN_SECRETION	-0.00986133	-2.55207
ica_136_908341_150_signal	2.45624	136	150	signal	-0.021901	0.021901	TP53	HALLMARK_HYPOXIA	0.00611524	2.45624
vae_11_165158_80_signal	13.1208	11	80	signal	0.021892	0.021892	TP53	HALLMARK_INTERFERON_ALPHA_RESPONSE	1.63399	13.1208
vae_11_165158_80_signal	10.4936	11	80	signal	0.021892	0.021892	TP53	HALLMARK_ESTROGEN_RESPONSE_LATE	-4.22671	-10.4936
vae_11_165158_80_signal	8.62541	11	80	signal	0.021892	0.021892	TP53	HALLMARK_ESTROGEN_RESPONSE_EARLY	-3.9876199999999997	-8.62541
vae_11_165158_80_signal	7.7989999999999995	11	80	signal	0.021892	0.021892	TP53	HALLMARK_INTERFERON_GAMMA_RESPONSE	0.985927	7.7989999999999995
vae_11_165158_80_signal	7.2328399999999995	11	80	signal	0.021892	0.021892	TP53	HALLMARK_MYOGENESIS	-3.8328900000000004	-7.2328399999999995
ica_76_978124_150_signal	7.05883	76	150	signal	0.021726	0.021726	TP53	HALLMARK_E2F_TARGETS	-0.037879199999999995	-7.05883
ica_76_978124_150_signal	5.534619999999999	76	150	signal	0.021726	0.021726	TP53	HALLMARK_DNA_REPAIR	-0.0203024	-5.534619999999999
ica_76_978124_150_signal	4.52741	76	150	signal	0.021726	0.021726	TP53	HALLMARK_TGF_BETA_SIGNALING	-0.0106419	-4.52741
ica_76_978124_150_signal	3.8087	76	150	signal	0.021726	0.021726	TP53	HALLMARK_INTERFERON_GAMMA_RESPONSE	0.0163587	3.8087
ica_76_978124_150_signal	3.21256	76	150	signal	0.021726	0.021726	TP53	HALLMARK_P53_PATHWAY	-0.023339	-3.21256
dae_3_165158_150_signal	8.00405	3	150	signal	0.021719	0.021719	TP53	HALLMARK_ADIPOGENESIS	-2.5905400000000003	-8.00405
dae_3_165158_150_signal	6.2921	3	150	signal	0.021719	0.021719	TP53	HALLMARK_MYOGENESIS	-2.23058	-6.2921
dae_3_165158_150_signal	4.71694	3	150	signal	0.021719	0.021719	TP53	HALLMARK_FATTY_ACID_METABOLISM	-2.44381	-4.71694
dae_3_165158_150_signal	3.7757400000000003	3	150	signal	0.021719	0.021719	TP53	HALLMARK_XENOBIOTIC_METABOLISM	-2.7732799999999997	-3.7757400000000003
dae_3_165158_150_signal	3.63541	3	150	signal	0.021719	0.021719	TP53	HALLMARK_REACTIVE_OXIGEN_SPECIES_PATHWAY	-1.2507700000000002	-3.63541
vae_151_978124_200_signal	7.112610000000001	151	200	signal	-0.021705000000000002	0.021705000000000002	TP53	HALLMARK_TNFA_SIGNALING_VIA_NFKB	-0.824807	7.112610000000001
vae_151_978124_200_signal	5.98019	151	200	signal	-0.021705000000000002	0.021705000000000002	TP53	HALLMARK_ESTROGEN_RESPONSE_LATE	-3.24594	-5.98019
vae_151_978124_200_signal	5.41861	151	200	signal	-0.021705000000000002	0.021705000000000002	TP53	HALLMARK_SPERMATOGENESIS	-0.7018310000000001	5.41861
vae_151_978124_200_signal	4.36086	151	200	signal	-0.021705000000000002	0.021705000000000002	TP53	HALLMARK_XENOBIOTIC_METABOLISM	-3.1266700000000003	-4.36086
vae_151_978124_200_signal	4.31778	151	200	signal	-0.021705000000000002	0.021705000000000002	TP53	HALLMARK_EPITHELIAL_MESENCHYMAL_TRANSITION	-2.95287	-4.31778
ica_141_165158_150_signal	5.18573	141	150	signal	-0.021474	0.021474	TP53	HALLMARK_MITOTIC_SPINDLE	-0.0193514	-5.18573
ica_141_165158_150_signal	4.83715	141	150	signal	-0.021474	0.021474	TP53	HALLMARK_CHOLESTEROL_HOMEOSTASIS	0.0063459	4.83715
ica_141_165158_150_signal	4.432980000000001	141	150	signal	-0.021474	0.021474	TP53	HALLMARK_TGF_BETA_SIGNALING	-0.00759582	-4.432980000000001
ica_141_165158_150_signal	2.88856	141	150	signal	-0.021474	0.021474	TP53	HALLMARK_HYPOXIA	0.00691396	2.88856
ica_141_165158_150_signal	2.50864	141	150	signal	-0.021474	0.021474	TP53	HALLMARK_PROTEIN_SECRETION	-0.0096237	-2.50864
vae_24_486191_125_signal	7.96196	24	125	signal	0.021434	0.021434	TP53	HALLMARK_XENOBIOTIC_METABOLISM	-6.16744	-7.96196
vae_24_486191_125_signal	6.13437	24	125	signal	0.021434	0.021434	TP53	HALLMARK_ESTROGEN_RESPONSE_LATE	-4.29936	-6.13437
vae_24_486191_125_signal	5.2337	24	125	signal	0.021434	0.021434	TP53	HALLMARK_SPERMATOGENESIS	-0.7569319999999999	5.2337
vae_24_486191_125_signal	5.10157	24	125	signal	0.021434	0.021434	TP53	HALLMARK_HYPOXIA	-1.03157	5.10157
vae_24_486191_125_signal	4.8585	24	125	signal	0.021434	0.021434	TP53	HALLMARK_EPITHELIAL_MESENCHYMAL_TRANSITION	-1.01504	4.8585
ica_96_908341_100_signal	4.77385	96	100	signal	-0.02143	0.02143	TP53	HALLMARK_EPITHELIAL_MESENCHYMAL_TRANSITION	0.0260217	4.77385
ica_96_908341_100_signal	3.3152800000000004	96	100	signal	-0.02143	0.02143	TP53	HALLMARK_HEDGEHOG_SIGNALING	-0.00353985	-3.3152800000000004
ica_96_908341_100_signal	2.94521	96	100	signal	-0.02143	0.02143	TP53	HALLMARK_WNT_BETA_CATENIN_SIGNALING	-0.00581099	-2.94521
ica_96_908341_100_signal	2.92467	96	100	signal	-0.02143	0.02143	TP53	HALLMARK_APICAL_JUNCTION	-0.00655722	-2.92467
ica_96_908341_100_signal	2.61056	96	100	signal	-0.02143	0.02143	TP53	HALLMARK_XENOBIOTIC_METABOLISM	-0.00502722	-2.61056
ica_75_165158_200_signal	3.9296900000000003	75	200	signal	-0.021405	0.021405	TP53	HALLMARK_UV_RESPONSE_DN	-0.025422999999999998	-3.9296900000000003
ica_75_165158_200_signal	3.4551199999999995	75	200	signal	-0.021405	0.021405	TP53	HALLMARK_MTORC1_SIGNALING	0.0362096	3.4551199999999995
ica_75_165158_200_signal	3.31639	75	200	signal	-0.021405	0.021405	TP53	HALLMARK_ESTROGEN_RESPONSE_EARLY	-0.035615100000000004	-3.31639
ica_75_165158_200_signal	2.67283	75	200	signal	-0.021405	0.021405	TP53	HALLMARK_DNA_REPAIR	0.019059299999999998	2.67283
ica_75_165158_200_signal	2.09292	75	200	signal	-0.021405	0.021405	TP53	HALLMARK_ESTROGEN_RESPONSE_LATE	-0.0151828	-2.09292
vae_16_451283_30_signal	10.9891	16	30	signal	-0.021099	0.021099	TP53	HALLMARK_INTERFERON_GAMMA_RESPONSE	-6.29842	-10.9891
vae_16_451283_30_signal	8.81082	16	30	signal	-0.021099	0.021099	TP53	HALLMARK_TNFA_SIGNALING_VIA_NFKB	-3.5099	-8.81082
vae_16_451283_30_signal	7.10717	16	30	signal	-0.021099	0.021099	TP53	HALLMARK_INTERFERON_ALPHA_RESPONSE	-3.58276	-7.10717
vae_16_451283_30_signal	5.97877	16	30	signal	-0.021099	0.021099	TP53	HALLMARK_DNA_REPAIR	-0.297195	5.97877
vae_16_451283_30_signal	4.81524	16	30	signal	-0.021099	0.021099	TP53	HALLMARK_XENOBIOTIC_METABOLISM	-4.63088	-4.81524
ica_47_908341_150_signal	3.14322	47	150	signal	0.020908000000000003	0.020908000000000003	TP53	HALLMARK_OXIDATIVE_PHOSPHORYLATION	-0.030294799999999997	-3.14322
ica_47_908341_150_signal	3.03823	47	150	signal	0.020908000000000003	0.020908000000000003	TP53	HALLMARK_ANDROGEN_RESPONSE	0.0018997	3.03823
ica_47_908341_150_signal	2.93209	47	150	signal	0.020908000000000003	0.020908000000000003	TP53	HALLMARK_APICAL_SURFACE	-0.010253700000000001	-2.93209
ica_47_908341_150_signal	2.74729	47	150	signal	0.020908000000000003	0.020908000000000003	TP53	HALLMARK_XENOBIOTIC_METABOLISM	0.0037061999999999998	2.74729
ica_47_908341_150_signal	2.4865	47	150	signal	0.020908000000000003	0.020908000000000003	TP53	HALLMARK_ESTROGEN_RESPONSE_LATE	-0.000969366	2.4865
vae_18_451283_80_signal	8.09182	18	80	signal	0.020741	0.020741	TP53	HALLMARK_XENOBIOTIC_METABOLISM	-4.7626599999999994	-8.09182
vae_18_451283_80_signal	7.6658	18	80	signal	0.020741	0.020741	TP53	HALLMARK_TNFA_SIGNALING_VIA_NFKB	0.2476	7.6658
vae_18_451283_80_signal	6.08887	18	80	signal	0.020741	0.020741	TP53	HALLMARK_HYPOXIA	-0.48353100000000004	6.08887
vae_18_451283_80_signal	5.01269	18	80	signal	0.020741	0.020741	TP53	HALLMARK_INFLAMMATORY_RESPONSE	-0.895963	5.01269
vae_18_451283_80_signal	4.65419	18	80	signal	0.020741	0.020741	TP53	HALLMARK_GLYCOLYSIS	-0.657794	4.65419
ica_131_165158_150_signal	6.945639999999999	131	150	signal	0.020611	0.020611	TP53	HALLMARK_E2F_TARGETS	-0.03774469999999999	-6.945639999999999
ica_131_165158_150_signal	5.53924	131	150	signal	0.020611	0.020611	TP53	HALLMARK_DNA_REPAIR	-0.019824500000000002	-5.53924
ica_131_165158_150_signal	4.79326	131	150	signal	0.020611	0.020611	TP53	HALLMARK_TGF_BETA_SIGNALING	-0.010524700000000001	-4.79326
ica_131_165158_150_signal	3.6674800000000003	131	150	signal	0.020611	0.020611	TP53	HALLMARK_INTERFERON_GAMMA_RESPONSE	0.016037299999999997	3.6674800000000003
ica_131_165158_150_signal	3.20838	131	150	signal	0.020611	0.020611	TP53	HALLMARK_P53_PATHWAY	-0.023862900000000003	-3.20838
vae_1_165158_200_signal	6.75402	1	200	signal	0.020525	0.020525	TP53	HALLMARK_ESTROGEN_RESPONSE_EARLY	-4.02075	-6.75402
vae_1_165158_200_signal	6.75113	1	200	signal	0.020525	0.020525	TP53	HALLMARK_ESTROGEN_RESPONSE_LATE	-4.13875	-6.75113
vae_1_165158_200_signal	6.28885	1	200	signal	0.020525	0.020525	TP53	HALLMARK_DNA_REPAIR	-0.771729	6.28885
vae_1_165158_200_signal	5.32699	1	200	signal	0.020525	0.020525	TP53	HALLMARK_EPITHELIAL_MESENCHYMAL_TRANSITION	-3.62965	-5.32699
vae_1_165158_200_signal	5.06407	1	200	signal	0.020525	0.020525	TP53	HALLMARK_HEDGEHOG_SIGNALING	-0.81757	-5.06407
vae_35_908341_200_signal	8.25116	35	200	signal	-0.020356	0.020356	TP53	HALLMARK_XENOBIOTIC_METABOLISM	-0.40717600000000004	8.25116
vae_35_908341_200_signal	6.828289999999999	35	200	signal	-0.020356	0.020356	TP53	HALLMARK_FATTY_ACID_METABOLISM	-0.613825	6.828289999999999
vae_35_908341_200_signal	5.33925	35	200	signal	-0.020356	0.020356	TP53	HALLMARK_SPERMATOGENESIS	-0.538346	5.33925
vae_35_908341_200_signal	5.069380000000001	35	200	signal	-0.020356	0.020356	TP53	HALLMARK_BILE_ACID_METABOLISM	-0.307921	5.069380000000001
vae_35_908341_200_signal	4.9178	35	200	signal	-0.020356	0.020356	TP53	HALLMARK_HYPOXIA	-3.4242199999999996	-4.9178
vae_7_978124_60_signal	13.273	7	60	signal	0.020344	0.020344	TP53	HALLMARK_MYC_TARGETS_V1	0.312651	13.273
vae_7_978124_60_signal	7.2532	7	60	signal	0.020344	0.020344	TP53	HALLMARK_DNA_REPAIR	-0.423385	7.2532
vae_7_978124_60_signal	7.0045	7	60	signal	0.020344	0.020344	TP53	HALLMARK_XENOBIOTIC_METABOLISM	-3.4016699999999997	-7.0045
vae_7_978124_60_signal	6.81073	7	60	signal	0.020344	0.020344	TP53	HALLMARK_G2M_CHECKPOINT	-0.0362603	6.81073
vae_7_978124_60_signal	6.4416400000000005	7	60	signal	0.020344	0.020344	TP53	HALLMARK_KRAS_SIGNALING_UP	-3.47387	-6.4416400000000005
pca_79_978124_90_signal	4.76891	79	90	signal	0.019824	0.019824	TP53	HALLMARK_MYC_TARGETS_V2	-0.23854499999999998	-4.76891
pca_79_978124_90_signal	4.08521	79	90	signal	0.019824	0.019824	TP53	HALLMARK_MTORC1_SIGNALING	0.6585810000000001	4.08521
pca_79_978124_90_signal	3.55596	79	90	signal	0.019824	0.019824	TP53	HALLMARK_EPITHELIAL_MESENCHYMAL_TRANSITION	0.373253	3.55596
pca_79_978124_90_signal	3.4734199999999995	79	90	signal	0.019824	0.019824	TP53	HALLMARK_HYPOXIA	0.5728449999999999	3.4734199999999995
pca_79_978124_90_signal	3.2339900000000004	79	90	signal	0.019824	0.019824	TP53	HALLMARK_DNA_REPAIR	-0.351869	-3.2339900000000004
vae_59_908341_90_signal	11.1558	59	90	signal	-0.019801	0.019801	TP53	HALLMARK_MYC_TARGETS_V1	1.09399	11.1558
vae_59_908341_90_signal	8.869110000000001	59	90	signal	-0.019801	0.019801	TP53	HALLMARK_E2F_TARGETS	0.987559	8.869110000000001
vae_59_908341_90_signal	8.59445	59	90	signal	-0.019801	0.019801	TP53	HALLMARK_G2M_CHECKPOINT	0.40963999999999995	8.59445
vae_59_908341_90_signal	8.471219999999999	59	90	signal	-0.019801	0.019801	TP53	HALLMARK_XENOBIOTIC_METABOLISM	-4.647	-8.471219999999999
vae_59_908341_90_signal	6.76015	59	90	signal	-0.019801	0.019801	TP53	HALLMARK_KRAS_SIGNALING_UP	-5.236619999999999	-6.76015
ica_55_486191_150_signal	5.198980000000001	55	150	signal	0.019562	0.019562	TP53	HALLMARK_MITOTIC_SPINDLE	0.0193265	5.198980000000001
ica_55_486191_150_signal	4.67205	55	150	signal	0.019562	0.019562	TP53	HALLMARK_CHOLESTEROL_HOMEOSTASIS	-0.00607289	-4.67205
ica_55_486191_150_signal	4.336040000000001	55	150	signal	0.019562	0.019562	TP53	HALLMARK_TGF_BETA_SIGNALING	0.00758289	4.336040000000001
ica_55_486191_150_signal	2.7069799999999997	55	150	signal	0.019562	0.019562	TP53	HALLMARK_HYPOXIA	-0.006986399999999999	-2.7069799999999997
ica_55_486191_150_signal	2.60087	55	150	signal	0.019562	0.019562	TP53	HALLMARK_UV_RESPONSE_UP	-0.00537015	-2.60087
dae_126_165158_200_signal	9.58473	126	200	signal	0.019478	0.019478	TP53	HALLMARK_MYC_TARGETS_V1	3.7970599999999997	9.58473
dae_126_165158_200_signal	5.6881699999999995	126	200	signal	0.019478	0.019478	TP53	HALLMARK_MTORC1_SIGNALING	3.3659	5.6881699999999995
dae_126_165158_200_signal	4.99144	126	200	signal	0.019478	0.019478	TP53	HALLMARK_EPITHELIAL_MESENCHYMAL_TRANSITION	4.77658	4.99144
dae_126_165158_200_signal	4.8617099999999995	126	200	signal	0.019478	0.019478	TP53	HALLMARK_ALLOGRAFT_REJECTION	0.00791589	-4.8617099999999995
dae_126_165158_200_signal	3.65614	126	200	signal	0.019478	0.019478	TP53	HALLMARK_XENOBIOTIC_METABOLISM	-1.64815	-3.65614
vae_43_451283_80_signal	11.14	43	80	signal	0.019471000000000002	0.019471000000000002	TP53	HALLMARK_XENOBIOTIC_METABOLISM	-5.399719999999999	-11.14
vae_43_451283_80_signal	6.27112	43	80	signal	0.019471000000000002	0.019471000000000002	TP53	HALLMARK_FATTY_ACID_METABOLISM	-4.210380000000001	-6.27112
vae_43_451283_80_signal	5.55734	43	80	signal	0.019471000000000002	0.019471000000000002	TP53	HALLMARK_SPERMATOGENESIS	-0.5789300000000001	5.55734
vae_43_451283_80_signal	5.2682400000000005	43	80	signal	0.019471000000000002	0.019471000000000002	TP53	HALLMARK_DNA_REPAIR	-0.809203	5.2682400000000005
vae_43_451283_80_signal	4.59023	43	80	signal	0.019471000000000002	0.019471000000000002	TP53	HALLMARK_G2M_CHECKPOINT	-1.33536	4.59023
vae_21_451283_45_signal	9.13456	21	45	signal	0.019403999999999998	0.019403999999999998	TP53	HALLMARK_EPITHELIAL_MESENCHYMAL_TRANSITION	0.24032699999999999	9.13456
vae_21_451283_45_signal	7.52778	21	45	signal	0.019403999999999998	0.019403999999999998	TP53	HALLMARK_COAGULATION	-3.9109199999999995	-7.52778
vae_21_451283_45_signal	6.7765	21	45	signal	0.019403999999999998	0.019403999999999998	TP53	HALLMARK_APICAL_JUNCTION	-0.783311	6.7765
vae_21_451283_45_signal	6.54689	21	45	signal	0.019403999999999998	0.019403999999999998	TP53	HALLMARK_KRAS_SIGNALING_UP	-4.85424	-6.54689
vae_21_451283_45_signal	5.88465	21	45	signal	0.019403999999999998	0.019403999999999998	TP53	HALLMARK_G2M_CHECKPOINT	0.0625217	5.88465
dae_19_165158_60_signal	11.6249	19	60	signal	0.019375999999999997	0.019375999999999997	TP53	HALLMARK_E2F_TARGETS	7.522239999999999	11.6249
dae_19_165158_60_signal	9.37492	19	60	signal	0.019375999999999997	0.019375999999999997	TP53	HALLMARK_G2M_CHECKPOINT	5.40864	9.37492
dae_19_165158_60_signal	8.67858	19	60	signal	0.019375999999999997	0.019375999999999997	TP53	HALLMARK_MYC_TARGETS_V1	7.695410000000001	8.67858
dae_19_165158_60_signal	7.497310000000001	19	60	signal	0.019375999999999997	0.019375999999999997	TP53	HALLMARK_MTORC1_SIGNALING	6.14836	7.497310000000001
dae_19_165158_60_signal	6.13251	19	60	signal	0.019375999999999997	0.019375999999999997	TP53	HALLMARK_EPITHELIAL_MESENCHYMAL_TRANSITION	-3.39687	-6.13251
vae_139_978124_200_signal	7.623469999999999	139	200	signal	-0.019241	0.019241	TP53	HALLMARK_ESTROGEN_RESPONSE_EARLY	-3.49401	-7.623469999999999
vae_139_978124_200_signal	6.988360000000001	139	200	signal	-0.019241	0.019241	TP53	HALLMARK_XENOBIOTIC_METABOLISM	-0.666589	6.988360000000001
vae_139_978124_200_signal	6.5335	139	200	signal	-0.019241	0.019241	TP53	HALLMARK_EPITHELIAL_MESENCHYMAL_TRANSITION	-4.145230000000001	-6.5335
vae_139_978124_200_signal	6.43917	139	200	signal	-0.019241	0.019241	TP53	HALLMARK_FATTY_ACID_METABOLISM	-0.566512	6.43917
vae_139_978124_200_signal	5.59593	139	200	signal	-0.019241	0.019241	TP53	HALLMARK_UNFOLDED_PROTEIN_RESPONSE	-0.6390819999999999	5.59593
pca_186_978124_200_signal	3.68424	186	200	signal	0.019223	0.019223	TP53	HALLMARK_WNT_BETA_CATENIN_SIGNALING	-0.154252	-3.68424
pca_186_978124_200_signal	3.19809	186	200	signal	0.019223	0.019223	TP53	HALLMARK_ANDROGEN_RESPONSE	0.15778599999999998	3.19809
pca_186_978124_200_signal	2.74703	186	200	signal	0.019223	0.019223	TP53	HALLMARK_P53_PATHWAY	-0.270323	-2.74703
pca_186_978124_200_signal	2.57878	186	200	signal	0.019223	0.019223	TP53	HALLMARK_TNFA_SIGNALING_VIA_NFKB	0.227792	2.57878
pca_186_978124_200_signal	2.14597	186	200	signal	0.019223	0.019223	TP53	HALLMARK_MYC_TARGETS_V2	0.0839261	2.14597
vae_16_978124_30_signal	14.9516	16	30	signal	0.019176	0.019176	TP53	HALLMARK_E2F_TARGETS	3.34715	14.9516
vae_16_978124_30_signal	12.2399	16	30	signal	0.019176	0.019176	TP53	HALLMARK_KRAS_SIGNALING_UP	-5.0907599999999995	-12.2399
vae_16_978124_30_signal	10.5852	16	30	signal	0.019176	0.019176	TP53	HALLMARK_G2M_CHECKPOINT	2.32098	10.5852
vae_16_978124_30_signal	8.22891	16	30	signal	0.019176	0.019176	TP53	HALLMARK_MTORC1_SIGNALING	-0.27147	8.22891
vae_16_978124_30_signal	7.816730000000001	16	30	signal	0.019176	0.019176	TP53	HALLMARK_EPITHELIAL_MESENCHYMAL_TRANSITION	-5.189769999999999	-7.816730000000001
vae_107_908341_125_signal	9.70717	107	125	signal	-0.019173	0.019173	TP53	HALLMARK_OXIDATIVE_PHOSPHORYLATION	0.419256	9.70717
vae_107_908341_125_signal	7.06606	107	125	signal	-0.019173	0.019173	TP53	HALLMARK_TNFA_SIGNALING_VIA_NFKB	-4.30457	-7.06606
vae_107_908341_125_signal	7.01963	107	125	signal	-0.019173	0.019173	TP53	HALLMARK_EPITHELIAL_MESENCHYMAL_TRANSITION	-5.57165	-7.01963
vae_107_908341_125_signal	6.85606	107	125	signal	-0.019173	0.019173	TP53	HALLMARK_BILE_ACID_METABOLISM	-0.11103199999999999	6.85606
vae_107_908341_125_signal	5.420640000000001	107	125	signal	-0.019173	0.019173	TP53	HALLMARK_ANDROGEN_RESPONSE	-0.492091	5.420640000000001
dae_24_908341_200_signal	6.65545	24	200	signal	-0.01909	0.01909	TP53	HALLMARK_KRAS_SIGNALING_DN	-2.61153	-6.65545
dae_24_908341_200_signal	4.9835	24	200	signal	-0.01909	0.01909	TP53	HALLMARK_FATTY_ACID_METABOLISM	-2.45575	-4.9835
dae_24_908341_200_signal	4.53061	24	200	signal	-0.01909	0.01909	TP53	HALLMARK_INTERFERON_GAMMA_RESPONSE	2.83016	4.53061
dae_24_908341_200_signal	3.7930099999999998	24	200	signal	-0.01909	0.01909	TP53	HALLMARK_EPITHELIAL_MESENCHYMAL_TRANSITION	2.48863	3.7930099999999998
dae_24_908341_200_signal	3.4550099999999997	24	200	signal	-0.01909	0.01909	TP53	HALLMARK_INFLAMMATORY_RESPONSE	2.16677	3.4550099999999997
vae_67_451283_70_signal	12.6562	67	70	signal	-0.018723	0.018723	TP53	HALLMARK_EPITHELIAL_MESENCHYMAL_TRANSITION	-6.626289999999999	-12.6562
vae_67_451283_70_signal	11.0613	67	70	signal	-0.018723	0.018723	TP53	HALLMARK_BILE_ACID_METABOLISM	0.368919	11.0613
vae_67_451283_70_signal	7.0815399999999995	67	70	signal	-0.018723	0.018723	TP53	HALLMARK_TNFA_SIGNALING_VIA_NFKB	-5.91695	-7.0815399999999995
vae_67_451283_70_signal	6.8982600000000005	67	70	signal	-0.018723	0.018723	TP53	HALLMARK_ESTROGEN_RESPONSE_EARLY	-1.07265	6.8982600000000005
vae_67_451283_70_signal	5.78295	67	70	signal	-0.018723	0.018723	TP53	HALLMARK_KRAS_SIGNALING_UP	-5.05544	-5.78295
ica_75_451283_90_signal	8.078489999999999	75	90	signal	0.018663	0.018663	TP53	HALLMARK_MYC_TARGETS_V1	-0.0154232	-8.078489999999999
ica_75_451283_90_signal	4.19813	75	90	signal	0.018663	0.018663	TP53	HALLMARK_MYC_TARGETS_V2	-0.00615124	-4.19813
ica_75_451283_90_signal	4.08016	75	90	signal	0.018663	0.018663	TP53	HALLMARK_PROTEIN_SECRETION	0.0152995	4.08016
ica_75_451283_90_signal	3.7311900000000002	75	90	signal	0.018663	0.018663	TP53	HALLMARK_P53_PATHWAY	0.0135045	3.7311900000000002
ica_75_451283_90_signal	3.3902	75	90	signal	0.018663	0.018663	TP53	HALLMARK_E2F_TARGETS	-0.0159764	-3.3902
nmf_25_451283_90_signal	7.349939999999999	25	90	signal	0.01815	0.01815	TP53	HALLMARK_MYC_TARGETS_V1	6.0483	7.349939999999999
nmf_25_451283_90_signal	5.3839999999999995	25	90	signal	0.01815	0.01815	TP53	HALLMARK_PROTEIN_SECRETION	2.71492	5.3839999999999995
nmf_25_451283_90_signal	3.58816	25	90	signal	0.01815	0.01815	TP53	HALLMARK_MITOTIC_SPINDLE	3.88858	3.58816
nmf_25_451283_90_signal	3.03727	25	90	signal	0.01815	0.01815	TP53	HALLMARK_G2M_CHECKPOINT	3.98359	3.03727
nmf_25_451283_90_signal	2.945	25	90	signal	0.01815	0.01815	TP53	HALLMARK_EPITHELIAL_MESENCHYMAL_TRANSITION	0.6196729999999999	-2.945
vae_77_165158_100_signal	10.5191	77	100	signal	0.017953999999999998	0.017953999999999998	TP53	HALLMARK_MTORC1_SIGNALING	-1.23505	10.5191
vae_77_165158_100_signal	5.78365	77	100	signal	0.017953999999999998	0.017953999999999998	TP53	HALLMARK_COAGULATION	-2.90425	-5.78365
vae_77_165158_100_signal	5.26661	77	100	signal	0.017953999999999998	0.017953999999999998	TP53	HALLMARK_FATTY_ACID_METABOLISM	-0.721342	5.26661
vae_77_165158_100_signal	4.76064	77	100	signal	0.017953999999999998	0.017953999999999998	TP53	HALLMARK_INTERFERON_GAMMA_RESPONSE	-3.32309	-4.76064
vae_77_165158_100_signal	4.4056	77	100	signal	0.017953999999999998	0.017953999999999998	TP53	HALLMARK_APICAL_JUNCTION	-1.12042	4.4056
nmf_78_165158_90_signal	6.481	78	90	signal	0.01785	0.01785	TP53	HALLMARK_PROTEIN_SECRETION	3.9274699999999996	6.481
nmf_78_165158_90_signal	6.040369999999999	78	90	signal	0.01785	0.01785	TP53	HALLMARK_DNA_REPAIR	4.24937	6.040369999999999
nmf_78_165158_90_signal	5.68164	78	90	signal	0.01785	0.01785	TP53	HALLMARK_MYC_TARGETS_V1	7.94977	5.68164
nmf_78_165158_90_signal	3.7246599999999996	78	90	signal	0.01785	0.01785	TP53	HALLMARK_G2M_CHECKPOINT	6.64323	3.7246599999999996
nmf_78_165158_90_signal	3.4506099999999997	78	90	signal	0.01785	0.01785	TP53	HALLMARK_PI3K_AKT_MTOR_SIGNALING	2.8809099999999996	3.4506099999999997
ica_24_978124_100_signal	4.629	24	100	signal	0.017814	0.017814	TP53	HALLMARK_EPITHELIAL_MESENCHYMAL_TRANSITION	-0.0249734	-4.629
ica_24_978124_100_signal	3.7052099999999997	24	100	signal	0.017814	0.017814	TP53	HALLMARK_HEDGEHOG_SIGNALING	0.00359961	3.7052099999999997
ica_24_978124_100_signal	3.0552599999999996	24	100	signal	0.017814	0.017814	TP53	HALLMARK_WNT_BETA_CATENIN_SIGNALING	0.00628797	3.0552599999999996
ica_24_978124_100_signal	2.92275	24	100	signal	0.017814	0.017814	TP53	HALLMARK_APICAL_JUNCTION	0.00700117	2.92275
ica_24_978124_100_signal	2.58364	24	100	signal	0.017814	0.017814	TP53	HALLMARK_HEME_METABOLISM	0.00311521	2.58364
nmf_3_486191_150_signal	15.202	3	150	signal	0.017657	0.017657	TP53	HALLMARK_MITOTIC_SPINDLE	14.2186	15.202
nmf_3_486191_150_signal	9.19108	3	150	signal	0.017657	0.017657	TP53	HALLMARK_SPERMATOGENESIS	1.4994	-9.19108
nmf_3_486191_150_signal	8.02865	3	150	signal	0.017657	0.017657	TP53	HALLMARK_WNT_BETA_CATENIN_SIGNALING	2.85147	8.02865
nmf_3_486191_150_signal	7.08067	3	150	signal	0.017657	0.017657	TP53	HALLMARK_HEDGEHOG_SIGNALING	3.3661300000000005	7.08067
nmf_3_486191_150_signal	6.07679	3	150	signal	0.017657	0.017657	TP53	HALLMARK_MYC_TARGETS_V1	9.25557	6.07679
vae_98_486191_125_signal	9.23645	98	125	signal	-0.017631	0.017631	TP53	HALLMARK_EPITHELIAL_MESENCHYMAL_TRANSITION	-6.43239	-9.23645
vae_98_486191_125_signal	7.7995600000000005	98	125	signal	-0.017631	0.017631	TP53	HALLMARK_ESTROGEN_RESPONSE_LATE	-0.8100470000000001	7.7995600000000005
vae_98_486191_125_signal	7.36508	98	125	signal	-0.017631	0.017631	TP53	HALLMARK_ESTROGEN_RESPONSE_EARLY	-0.690001	7.36508
vae_98_486191_125_signal	6.67011	98	125	signal	-0.017631	0.017631	TP53	HALLMARK_COAGULATION	-3.65858	-6.67011
vae_98_486191_125_signal	6.16584	98	125	signal	-0.017631	0.017631	TP53	HALLMARK_INTERFERON_GAMMA_RESPONSE	-3.8850800000000003	-6.16584
nmf_128_451283_200_signal	8.29097	128	200	signal	0.017450999999999998	0.017450999999999998	TP53	HALLMARK_UNFOLDED_PROTEIN_RESPONSE	3.3514699999999995	8.29097
nmf_128_451283_200_signal	4.25225	128	200	signal	0.017450999999999998	0.017450999999999998	TP53	HALLMARK_HEME_METABOLISM	3.07971	4.25225
nmf_128_451283_200_signal	3.3810000000000002	128	200	signal	0.017450999999999998	0.017450999999999998	TP53	HALLMARK_ADIPOGENESIS	3.37705	3.3810000000000002
nmf_128_451283_200_signal	2.6850400000000003	128	200	signal	0.017450999999999998	0.017450999999999998	TP53	HALLMARK_G2M_CHECKPOINT	2.78327	2.6850400000000003
nmf_128_451283_200_signal	2.34355	128	200	signal	0.017450999999999998	0.017450999999999998	TP53	HALLMARK_APOPTOSIS	1.7395599999999998	2.34355
vae_118_451283_150_signal	8.32905	118	150	signal	-0.017286000000000003	0.017286000000000003	TP53	HALLMARK_G2M_CHECKPOINT	-1.13792	8.32905
vae_118_451283_150_signal	7.056369999999999	118	150	signal	-0.017286000000000003	0.017286000000000003	TP53	HALLMARK_E2F_TARGETS	-1.18078	7.056369999999999
vae_118_451283_150_signal	6.28379	118	150	signal	-0.017286000000000003	0.017286000000000003	TP53	HALLMARK_INTERFERON_GAMMA_RESPONSE	-4.80143	-6.28379
vae_118_451283_150_signal	5.64588	118	150	signal	-0.017286000000000003	0.017286000000000003	TP53	HALLMARK_DNA_REPAIR	-0.807968	5.64588
vae_118_451283_150_signal	5.39711	118	150	signal	-0.017286000000000003	0.017286000000000003	TP53	HALLMARK_SPERMATOGENESIS	-0.9156979999999999	5.39711
nmf_11_978124_80_signal	13.5758	11	80	signal	-0.016981	0.016981	TP53	HALLMARK_OXIDATIVE_PHOSPHORYLATION	11.9902	13.5758
nmf_11_978124_80_signal	10.3713	11	80	signal	-0.016981	0.016981	TP53	HALLMARK_MYC_TARGETS_V1	9.92609	10.3713
nmf_11_978124_80_signal	7.668539999999999	11	80	signal	-0.016981	0.016981	TP53	HALLMARK_DNA_REPAIR	5.84861	7.668539999999999
nmf_11_978124_80_signal	7.60451	11	80	signal	-0.016981	0.016981	TP53	HALLMARK_EPITHELIAL_MESENCHYMAL_TRANSITION	0.23681999999999997	-7.60451
nmf_11_978124_80_signal	6.79321	11	80	signal	-0.016981	0.016981	TP53	HALLMARK_FATTY_ACID_METABOLISM	5.87558	6.79321
nmf_25_486191_100_signal	6.635039999999999	25	100	signal	0.016828	0.016828	TP53	HALLMARK_MYC_TARGETS_V1	5.742319999999999	6.635039999999999
nmf_25_486191_100_signal	4.99655	25	100	signal	0.016828	0.016828	TP53	HALLMARK_PROTEIN_SECRETION	2.76741	4.99655
nmf_25_486191_100_signal	3.42886	25	100	signal	0.016828	0.016828	TP53	HALLMARK_MITOTIC_SPINDLE	3.79149	3.42886
nmf_25_486191_100_signal	2.89206	25	100	signal	0.016828	0.016828	TP53	HALLMARK_G2M_CHECKPOINT	3.9317300000000004	2.89206
nmf_25_486191_100_signal	2.69635	25	100	signal	0.016828	0.016828	TP53	HALLMARK_EPITHELIAL_MESENCHYMAL_TRANSITION	0.685058	-2.69635
vae_29_451283_90_signal	12.7798	29	90	signal	0.016701	0.016701	TP53	HALLMARK_E2F_TARGETS	1.1461700000000001	12.7798
vae_29_451283_90_signal	11.2137	29	90	signal	0.016701	0.016701	TP53	HALLMARK_G2M_CHECKPOINT	0.9974780000000001	11.2137
vae_29_451283_90_signal	9.61011	29	90	signal	0.016701	0.016701	TP53	HALLMARK_ESTROGEN_RESPONSE_LATE	-4.63998	-9.61011
vae_29_451283_90_signal	7.141189999999999	29	90	signal	0.016701	0.016701	TP53	HALLMARK_EPITHELIAL_MESENCHYMAL_TRANSITION	-4.96929	-7.141189999999999
vae_29_451283_90_signal	7.09933	29	90	signal	0.016701	0.016701	TP53	HALLMARK_ESTROGEN_RESPONSE_EARLY	-4.50694	-7.09933
ica_113_486191_125_signal	11.4535	113	125	signal	0.016623	0.016623	TP53	HALLMARK_E2F_TARGETS	-0.0450282	-11.4535
ica_113_486191_125_signal	4.58225	113	125	signal	0.016623	0.016623	TP53	HALLMARK_P53_PATHWAY	-0.0318573	-4.58225
ica_113_486191_125_signal	3.4232099999999996	113	125	signal	0.016623	0.016623	TP53	HALLMARK_TGF_BETA_SIGNALING	-0.00935304	-3.4232099999999996
ica_113_486191_125_signal	3.34485	113	125	signal	0.016623	0.016623	TP53	HALLMARK_G2M_CHECKPOINT	-0.0210638	-3.34485
ica_113_486191_125_signal	2.98081	113	125	signal	0.016623	0.016623	TP53	HALLMARK_GLYCOLYSIS	0.013790299999999998	2.98081
nmf_116_978124_150_signal	19.682000000000002	116	150	signal	0.016489	0.016489	TP53	HALLMARK_E2F_TARGETS	59.1628	19.682000000000002
nmf_116_978124_150_signal	18.9692	116	150	signal	0.016489	0.016489	TP53	HALLMARK_G2M_CHECKPOINT	63.8999	18.9692
nmf_116_978124_150_signal	12.0431	116	150	signal	0.016489	0.016489	TP53	HALLMARK_MITOTIC_SPINDLE	37.9722	12.0431
nmf_116_978124_150_signal	10.3676	116	150	signal	0.016489	0.016489	TP53	HALLMARK_MYC_TARGETS_V1	26.7017	10.3676
nmf_116_978124_150_signal	6.1468	116	150	signal	0.016489	0.016489	TP53	HALLMARK_ALLOGRAFT_REJECTION	1.11538	-6.1468
vae_122_908341_200_signal	13.6401	122	200	signal	0.016383	0.016383	TP53	HALLMARK_G2M_CHECKPOINT	-0.100617	13.6401
vae_122_908341_200_signal	10.3278	122	200	signal	0.016383	0.016383	TP53	HALLMARK_MITOTIC_SPINDLE	-0.7671899999999999	10.3278
vae_122_908341_200_signal	9.793330000000001	122	200	signal	0.016383	0.016383	TP53	HALLMARK_E2F_TARGETS	0.00459099	9.793330000000001
vae_122_908341_200_signal	8.66393	122	200	signal	0.016383	0.016383	TP53	HALLMARK_ESTROGEN_RESPONSE_LATE	-3.71729	-8.66393
vae_122_908341_200_signal	8.33487	122	200	signal	0.016383	0.016383	TP53	HALLMARK_MYC_TARGETS_V1	-0.44094300000000003	8.33487
vae_10_486191_100_signal	9.8443	10	100	signal	-0.01629	0.01629	TP53	HALLMARK_XENOBIOTIC_METABOLISM	-5.40484	-9.8443
vae_10_486191_100_signal	5.98471	10	100	signal	-0.01629	0.01629	TP53	HALLMARK_MTORC1_SIGNALING	-4.3413900000000005	-5.98471
vae_10_486191_100_signal	5.669569999999999	10	100	signal	-0.01629	0.01629	TP53	HALLMARK_TNFA_SIGNALING_VIA_NFKB	-1.9555	5.669569999999999
vae_10_486191_100_signal	5.47909	10	100	signal	-0.01629	0.01629	TP53	HALLMARK_SPERMATOGENESIS	-1.04187	5.47909
vae_10_486191_100_signal	5.2074300000000004	10	100	signal	-0.01629	0.01629	TP53	HALLMARK_ESTROGEN_RESPONSE_LATE	-4.97657	-5.2074300000000004
ica_10_908341_125_signal	11.5684	10	125	signal	-0.016111	0.016111	TP53	HALLMARK_E2F_TARGETS	0.046703800000000004	11.5684
ica_10_908341_125_signal	4.50515	10	125	signal	-0.016111	0.016111	TP53	HALLMARK_P53_PATHWAY	0.031819	4.50515
ica_10_908341_125_signal	3.8247400000000003	10	125	signal	-0.016111	0.016111	TP53	HALLMARK_G2M_CHECKPOINT	0.0242603	3.8247400000000003
ica_10_908341_125_signal	3.03701	10	125	signal	-0.016111	0.016111	TP53	HALLMARK_INTERFERON_GAMMA_RESPONSE	-0.00623034	-3.03701
ica_10_908341_125_signal	3.0112900000000002	10	125	signal	-0.016111	0.016111	TP53	HALLMARK_IL2_STAT5_SIGNALING	-0.010695399999999999	-3.0112900000000002
ica_22_978124_30_signal	9.91225	22	30	signal	0.016002000000000002	0.016002000000000002	TP53	HALLMARK_G2M_CHECKPOINT	-0.022637099999999997	-9.91225
ica_22_978124_30_signal	8.93882	22	30	signal	0.016002000000000002	0.016002000000000002	TP53	HALLMARK_E2F_TARGETS	-0.025400799999999998	-8.93882
ica_22_978124_30_signal	7.94677	22	30	signal	0.016002000000000002	0.016002000000000002	TP53	HALLMARK_MTORC1_SIGNALING	0.0141407	7.94677
ica_22_978124_30_signal	6.29248	22	30	signal	0.016002000000000002	0.016002000000000002	TP53	HALLMARK_P53_PATHWAY	-0.00851008	-6.29248
ica_22_978124_30_signal	5.6340699999999995	22	30	signal	0.016002000000000002	0.016002000000000002	TP53	HALLMARK_PROTEIN_SECRETION	0.00992446	5.6340699999999995
vae_8_165158_50_signal	10.4163	8	50	signal	0.015955	0.015955	TP53	HALLMARK_XENOBIOTIC_METABOLISM	-5.57555	-10.4163
vae_8_165158_50_signal	8.65601	8	50	signal	0.015955	0.015955	TP53	HALLMARK_DNA_REPAIR	-0.464991	8.65601
vae_8_165158_50_signal	8.10398	8	50	signal	0.015955	0.015955	TP53	HALLMARK_E2F_TARGETS	0.102423	8.10398
vae_8_165158_50_signal	7.93533	8	50	signal	0.015955	0.015955	TP53	HALLMARK_SPERMATOGENESIS	-0.5431779999999999	7.93533
vae_8_165158_50_signal	7.837460000000001	8	50	signal	0.015955	0.015955	TP53	HALLMARK_EPITHELIAL_MESENCHYMAL_TRANSITION	-5.5321	-7.837460000000001
vae_9_451283_50_signal	12.0038	9	50	signal	0.01585	0.01585	TP53	HALLMARK_INTERFERON_GAMMA_RESPONSE	1.7425400000000002	12.0038
vae_9_451283_50_signal	10.1446	9	50	signal	0.01585	0.01585	TP53	HALLMARK_ESTROGEN_RESPONSE_EARLY	-5.33094	-10.1446
vae_9_451283_50_signal	9.02411	9	50	signal	0.01585	0.01585	TP53	HALLMARK_ADIPOGENESIS	-4.21825	-9.02411
vae_9_451283_50_signal	8.49015	9	50	signal	0.01585	0.01585	TP53	HALLMARK_G2M_CHECKPOINT	-0.749158	8.49015
vae_9_451283_50_signal	8.24896	9	50	signal	0.01585	0.01585	TP53	HALLMARK_INTERFERON_ALPHA_RESPONSE	1.8707799999999999	8.24896
ica_92_486191_200_signal	5.01925	92	200	signal	-0.015778999999999998	0.015778999999999998	TP53	HALLMARK_MITOTIC_SPINDLE	-0.019775	-5.01925
ica_92_486191_200_signal	3.7724300000000004	92	200	signal	-0.015778999999999998	0.015778999999999998	TP53	HALLMARK_TGF_BETA_SIGNALING	-0.00557643	-3.7724300000000004
ica_92_486191_200_signal	3.6262800000000004	92	200	signal	-0.015778999999999998	0.015778999999999998	TP53	HALLMARK_HYPOXIA	0.00624625	3.6262800000000004
ica_92_486191_200_signal	3.0100599999999997	92	200	signal	-0.015778999999999998	0.015778999999999998	TP53	HALLMARK_CHOLESTEROL_HOMEOSTASIS	0.00440995	3.0100599999999997
ica_92_486191_200_signal	2.43968	92	200	signal	-0.015778999999999998	0.015778999999999998	TP53	HALLMARK_ESTROGEN_RESPONSE_EARLY	0.00755833	2.43968
vae_7_451283_60_signal	5.56111	7	60	signal	-0.015641	0.015641	TP53	HALLMARK_ESTROGEN_RESPONSE_EARLY	-0.6758430000000001	5.56111
vae_7_451283_60_signal	4.92825	7	60	signal	-0.015641	0.015641	TP53	HALLMARK_CHOLESTEROL_HOMEOSTASIS	-1.87325	-4.92825
vae_7_451283_60_signal	4.7952699999999995	7	60	signal	-0.015641	0.015641	TP53	HALLMARK_GLYCOLYSIS	-0.511959	4.7952699999999995
vae_7_451283_60_signal	4.35872	7	60	signal	-0.015641	0.015641	TP53	HALLMARK_APOPTOSIS	-2.9533099999999997	-4.35872
vae_7_451283_60_signal	3.79374	7	60	signal	-0.015641	0.015641	TP53	HALLMARK_PROTEIN_SECRETION	-0.5976199999999999	3.79374
pca_82_165158_90_signal	5.17736	82	90	signal	0.015561000000000002	0.015561000000000002	TP53	HALLMARK_GLYCOLYSIS	0.511664	5.17736
pca_82_165158_90_signal	4.99327	82	90	signal	0.015561000000000002	0.015561000000000002	TP53	HALLMARK_HYPOXIA	0.733895	4.99327
pca_82_165158_90_signal	4.2608	82	90	signal	0.015561000000000002	0.015561000000000002	TP53	HALLMARK_EPITHELIAL_MESENCHYMAL_TRANSITION	-0.503354	-4.2608
pca_82_165158_90_signal	3.97488	82	90	signal	0.015561000000000002	0.015561000000000002	TP53	HALLMARK_INFLAMMATORY_RESPONSE	-0.14868	-3.97488
pca_82_165158_90_signal	3.6598800000000002	82	90	signal	0.015561000000000002	0.015561000000000002	TP53	HALLMARK_TNFA_SIGNALING_VIA_NFKB	0.492457	3.6598800000000002
vae_12_451283_50_signal	10.3744	12	50	signal	-0.015541999999999999	0.015541999999999999	TP53	HALLMARK_EPITHELIAL_MESENCHYMAL_TRANSITION	-5.57446	-10.3744
vae_12_451283_50_signal	10.2992	12	50	signal	-0.015541999999999999	0.015541999999999999	TP53	HALLMARK_TNFA_SIGNALING_VIA_NFKB	-5.2518199999999995	-10.2992
vae_12_451283_50_signal	9.22025	12	50	signal	-0.015541999999999999	0.015541999999999999	TP53	HALLMARK_MYC_TARGETS_V1	0.44325699999999996	9.22025
vae_12_451283_50_signal	6.572769999999999	12	50	signal	-0.015541999999999999	0.015541999999999999	TP53	HALLMARK_MYOGENESIS	-4.71211	-6.572769999999999
vae_12_451283_50_signal	6.20463	12	50	signal	-0.015541999999999999	0.015541999999999999	TP53	HALLMARK_DNA_REPAIR	-0.152065	6.20463
ica_78_451283_200_signal	4.558680000000001	78	200	signal	-0.015345	0.015345	TP53	HALLMARK_MITOTIC_SPINDLE	-0.018467700000000004	-4.558680000000001
ica_78_451283_200_signal	3.4964199999999996	78	200	signal	-0.015345	0.015345	TP53	HALLMARK_TGF_BETA_SIGNALING	-0.00564187	-3.4964199999999996
ica_78_451283_200_signal	3.41331	78	200	signal	-0.015345	0.015345	TP53	HALLMARK_HYPOXIA	0.00573558	3.41331
ica_78_451283_200_signal	3.06954	78	200	signal	-0.015345	0.015345	TP53	HALLMARK_CHOLESTEROL_HOMEOSTASIS	0.00443681	3.06954
ica_78_451283_200_signal	2.25645	78	200	signal	-0.015345	0.015345	TP53	HALLMARK_WNT_BETA_CATENIN_SIGNALING	-0.00461147	-2.25645
vae_24_908341_60_signal	10.1864	24	60	signal	0.015247	0.015247	TP53	HALLMARK_XENOBIOTIC_METABOLISM	-4.26944	-10.1864
vae_24_908341_60_signal	9.91275	24	60	signal	0.015247	0.015247	TP53	HALLMARK_COAGULATION	-2.72757	-9.91275
vae_24_908341_60_signal	8.84578	24	60	signal	0.015247	0.015247	TP53	HALLMARK_G2M_CHECKPOINT	-0.529062	8.84578
vae_24_908341_60_signal	6.28149	24	60	signal	0.015247	0.015247	TP53	HALLMARK_KRAS_SIGNALING_UP	-3.38259	-6.28149
vae_24_908341_60_signal	6.01901	24	60	signal	0.015247	0.015247	TP53	HALLMARK_ESTROGEN_RESPONSE_LATE	-3.47773	-6.01901
vae_114_908341_125_signal	10.0183	114	125	signal	0.01523	0.01523	TP53	HALLMARK_EPITHELIAL_MESENCHYMAL_TRANSITION	-5.58769	-10.0183
vae_114_908341_125_signal	9.46316	114	125	signal	0.01523	0.01523	TP53	HALLMARK_COAGULATION	-3.99575	-9.46316
vae_114_908341_125_signal	7.86665	114	125	signal	0.01523	0.01523	TP53	HALLMARK_E2F_TARGETS	-1.4439799999999998	7.86665
vae_114_908341_125_signal	5.30968	114	125	signal	0.01523	0.01523	TP53	HALLMARK_HEME_METABOLISM	-1.85355	5.30968
vae_114_908341_125_signal	4.5399400000000005	114	125	signal	0.01523	0.01523	TP53	HALLMARK_SPERMATOGENESIS	-0.325443	4.5399400000000005
vae_56_451283_100_signal	15.2109	56	100	signal	-0.0152	0.0152	TP53	HALLMARK_HYPOXIA	-5.38875	-15.2109
vae_56_451283_100_signal	12.9686	56	100	signal	-0.0152	0.0152	TP53	HALLMARK_MYC_TARGETS_V1	-0.377695	12.9686
vae_56_451283_100_signal	9.474269999999999	56	100	signal	-0.0152	0.0152	TP53	HALLMARK_XENOBIOTIC_METABOLISM	-4.4358900000000006	-9.474269999999999
vae_56_451283_100_signal	9.33821	56	100	signal	-0.0152	0.0152	TP53	HALLMARK_EPITHELIAL_MESENCHYMAL_TRANSITION	-7.13258	-9.33821
vae_56_451283_100_signal	7.64882	56	100	signal	-0.0152	0.0152	TP53	HALLMARK_SPERMATOGENESIS	-0.591275	7.64882
ica_191_165158_200_signal	4.7973099999999995	191	200	signal	-0.01514	0.01514	TP53	HALLMARK_MITOTIC_SPINDLE	-0.0195686	-4.7973099999999995
ica_191_165158_200_signal	3.86375	191	200	signal	-0.01514	0.01514	TP53	HALLMARK_TGF_BETA_SIGNALING	-0.00550851	-3.86375
ica_191_165158_200_signal	3.5146300000000004	191	200	signal	-0.01514	0.01514	TP53	HALLMARK_HYPOXIA	0.00603468	3.5146300000000004
ica_191_165158_200_signal	2.75656	191	200	signal	-0.01514	0.01514	TP53	HALLMARK_CHOLESTEROL_HOMEOSTASIS	0.00404555	2.75656
ica_191_165158_200_signal	2.26821	191	200	signal	-0.01514	0.01514	TP53	HALLMARK_ESTROGEN_RESPONSE_EARLY	0.00719291	2.26821
nmf_113_978124_125_signal	4.66613	113	125	signal	0.014872	0.014872	TP53	HALLMARK_DNA_REPAIR	1.4015	4.66613
nmf_113_978124_125_signal	3.98884	113	125	signal	0.014872	0.014872	TP53	HALLMARK_MITOTIC_SPINDLE	1.42967	3.98884
nmf_113_978124_125_signal	3.4962400000000002	113	125	signal	0.014872	0.014872	TP53	HALLMARK_ADIPOGENESIS	2.01513	3.4962400000000002
nmf_113_978124_125_signal	3.4786699999999997	113	125	signal	0.014872	0.014872	TP53	HALLMARK_APOPTOSIS	0.918674	3.4786699999999997
nmf_113_978124_125_signal	3.4398699999999995	113	125	signal	0.014872	0.014872	TP53	HALLMARK_HEME_METABOLISM	1.16088	3.4398699999999995
ica_106_451283_150_signal	3.19406	106	150	signal	0.014855000000000002	0.014855000000000002	TP53	HALLMARK_ANDROGEN_RESPONSE	0.0015767	3.19406
ica_106_451283_150_signal	3.0169900000000003	106	150	signal	0.014855000000000002	0.014855000000000002	TP53	HALLMARK_APICAL_SURFACE	-0.0105145	-3.0169900000000003
ica_106_451283_150_signal	3.0112400000000004	106	150	signal	0.014855000000000002	0.014855000000000002	TP53	HALLMARK_OXIDATIVE_PHOSPHORYLATION	-0.029806400000000004	-3.0112400000000004
ica_106_451283_150_signal	2.85643	106	150	signal	0.014855000000000002	0.014855000000000002	TP53	HALLMARK_XENOBIOTIC_METABOLISM	0.00388085	2.85643
ica_106_451283_150_signal	2.4471	106	150	signal	0.014855000000000002	0.014855000000000002	TP53	HALLMARK_ESTROGEN_RESPONSE_LATE	-0.00127781	2.4471
vae_61_165158_100_signal	6.28972	61	100	signal	0.014834	0.014834	TP53	HALLMARK_XENOBIOTIC_METABOLISM	-5.06655	-6.28972
vae_61_165158_100_signal	5.78273	61	100	signal	0.014834	0.014834	TP53	HALLMARK_HYPOXIA	-4.17227	-5.78273
vae_61_165158_100_signal	5.63203	61	100	signal	0.014834	0.014834	TP53	HALLMARK_PROTEIN_SECRETION	-0.230931	5.63203
vae_61_165158_100_signal	5.61205	61	100	signal	0.014834	0.014834	TP53	HALLMARK_SPERMATOGENESIS	-0.219719	5.61205
vae_61_165158_100_signal	5.06996	61	100	signal	0.014834	0.014834	TP53	HALLMARK_DNA_REPAIR	-0.9309950000000001	5.06996
nmf_34_978124_150_signal	10.0373	34	150	signal	0.014681	0.014681	TP53	HALLMARK_MYC_TARGETS_V1	5.368609999999999	10.0373
nmf_34_978124_150_signal	8.334810000000001	34	150	signal	0.014681	0.014681	TP53	HALLMARK_UNFOLDED_PROTEIN_RESPONSE	2.5119700000000003	8.334810000000001
nmf_34_978124_150_signal	4.82491	34	150	signal	0.014681	0.014681	TP53	HALLMARK_MITOTIC_SPINDLE	2.83372	4.82491
nmf_34_978124_150_signal	4.12207	34	150	signal	0.014681	0.014681	TP53	HALLMARK_COAGULATION	0.308471	-4.12207
nmf_34_978124_150_signal	3.82406	34	150	signal	0.014681	0.014681	TP53	HALLMARK_G2M_CHECKPOINT	2.9563099999999998	3.82406
ica_2_978124_150_signal	3.06999	2	150	signal	-0.0145	0.0145	TP53	HALLMARK_ANDROGEN_RESPONSE	-0.00172845	-3.06999
ica_2_978124_150_signal	3.02555	2	150	signal	-0.0145	0.0145	TP53	HALLMARK_OXIDATIVE_PHOSPHORYLATION	0.029039999999999996	3.02555
ica_2_978124_150_signal	2.87291	2	150	signal	-0.0145	0.0145	TP53	HALLMARK_APICAL_SURFACE	0.0103223	2.87291
ica_2_978124_150_signal	2.70471	2	150	signal	-0.0145	0.0145	TP53	HALLMARK_XENOBIOTIC_METABOLISM	-0.00333503	-2.70471
ica_2_978124_150_signal	2.38778	2	150	signal	-0.0145	0.0145	TP53	HALLMARK_ESTROGEN_RESPONSE_LATE	0.000740538	-2.38778
ica_102_978124_125_signal	10.6995	102	125	signal	-0.014059	0.014059	TP53	HALLMARK_E2F_TARGETS	0.0439858	10.6995
ica_102_978124_125_signal	4.548369999999999	102	125	signal	-0.014059	0.014059	TP53	HALLMARK_P53_PATHWAY	0.031957799999999995	4.548369999999999
ica_102_978124_125_signal	3.5725300000000004	102	125	signal	-0.014059	0.014059	TP53	HALLMARK_TGF_BETA_SIGNALING	0.00950693	3.5725300000000004
ica_102_978124_125_signal	3.33679	102	125	signal	-0.014059	0.014059	TP53	HALLMARK_G2M_CHECKPOINT	0.0208833	3.33679
ica_102_978124_125_signal	2.99412	102	125	signal	-0.014059	0.014059	TP53	HALLMARK_GLYCOLYSIS	-0.013030799999999999	-2.99412
pca_144_978124_150_signal	4.341880000000001	144	150	signal	-0.014033000000000002	0.014033000000000002	TP53	HALLMARK_CHOLESTEROL_HOMEOSTASIS	-0.4196	-4.341880000000001
pca_144_978124_150_signal	3.73377	144	150	signal	-0.014033000000000002	0.014033000000000002	TP53	HALLMARK_OXIDATIVE_PHOSPHORYLATION	0.490828	3.73377
pca_144_978124_150_signal	3.72696	144	150	signal	-0.014033000000000002	0.014033000000000002	TP53	HALLMARK_HYPOXIA	-0.292094	-3.72696
pca_144_978124_150_signal	3.2310000000000003	144	150	signal	-0.014033000000000002	0.014033000000000002	TP53	HALLMARK_APOPTOSIS	0.341093	3.2310000000000003
pca_144_978124_150_signal	2.64899	144	150	signal	-0.014033000000000002	0.014033000000000002	TP53	HALLMARK_UV_RESPONSE_UP	0.25897800000000004	2.64899
pca_43_486191_45_signal	8.83865	43	45	signal	0.013890000000000001	0.013890000000000001	TP53	HALLMARK_E2F_TARGETS	-0.796899	-8.83865
pca_43_486191_45_signal	6.54941	43	45	signal	0.013890000000000001	0.013890000000000001	TP53	HALLMARK_PROTEIN_SECRETION	0.41693500000000006	6.54941
pca_43_486191_45_signal	5.44779	43	45	signal	0.013890000000000001	0.013890000000000001	TP53	HALLMARK_INTERFERON_GAMMA_RESPONSE	-0.631743	-5.44779
pca_43_486191_45_signal	4.2849900000000005	43	45	signal	0.013890000000000001	0.013890000000000001	TP53	HALLMARK_EPITHELIAL_MESENCHYMAL_TRANSITION	0.24503200000000003	4.2849900000000005
pca_43_486191_45_signal	3.88751	43	45	signal	0.013890000000000001	0.013890000000000001	TP53	HALLMARK_TNFA_SIGNALING_VIA_NFKB	-0.643338	-3.88751
ica_109_908341_200_signal	4.95463	109	200	signal	-0.013738	0.013738	TP53	HALLMARK_MITOTIC_SPINDLE	-0.0194854	-4.95463
ica_109_908341_200_signal	3.6570699999999996	109	200	signal	-0.013738	0.013738	TP53	HALLMARK_HYPOXIA	0.00618987	3.6570699999999996
ica_109_908341_200_signal	3.5247	109	200	signal	-0.013738	0.013738	TP53	HALLMARK_TGF_BETA_SIGNALING	-0.00554431	-3.5247
ica_109_908341_200_signal	3.11643	109	200	signal	-0.013738	0.013738	TP53	HALLMARK_CHOLESTEROL_HOMEOSTASIS	0.00471758	3.11643
ica_109_908341_200_signal	2.12811	109	200	signal	-0.013738	0.013738	TP53	HALLMARK_ESTROGEN_RESPONSE_EARLY	0.00589471	2.12811
ica_13_486191_30_signal	10.3688	13	30	signal	0.013733	0.013733	TP53	HALLMARK_G2M_CHECKPOINT	-0.0249168	-10.3688
ica_13_486191_30_signal	9.65284	13	30	signal	0.013733	0.013733	TP53	HALLMARK_E2F_TARGETS	-0.0283127	-9.65284
ica_13_486191_30_signal	8.34729	13	30	signal	0.013733	0.013733	TP53	HALLMARK_MTORC1_SIGNALING	0.013787700000000002	8.34729
ica_13_486191_30_signal	5.83608	13	30	signal	0.013733	0.013733	TP53	HALLMARK_P53_PATHWAY	-0.00822337	-5.83608
ica_13_486191_30_signal	5.75019	13	30	signal	0.013733	0.013733	TP53	HALLMARK_PROTEIN_SECRETION	0.00987322	5.75019
ica_107_486191_150_signal	5.16568	107	150	signal	0.013632	0.013632	TP53	HALLMARK_MYC_TARGETS_V1	-0.019600299999999998	-5.16568
ica_107_486191_150_signal	4.66003	107	150	signal	0.013632	0.013632	TP53	HALLMARK_MTORC1_SIGNALING	-0.025841200000000005	-4.66003
ica_107_486191_150_signal	3.3637099999999998	107	150	signal	0.013632	0.013632	TP53	HALLMARK_G2M_CHECKPOINT	-0.0144086	-3.3637099999999998
ica_107_486191_150_signal	3.33091	107	150	signal	0.013632	0.013632	TP53	HALLMARK_HYPOXIA	-0.020406200000000003	-3.33091
ica_107_486191_150_signal	3.2631799999999997	107	150	signal	0.013632	0.013632	TP53	HALLMARK_IL6_JAK_STAT3_SIGNALING	0.0077137	3.2631799999999997
pca_175_451283_200_signal	5.85608	175	200	signal	0.013538999999999999	0.013538999999999999	TP53	HALLMARK_ESTROGEN_RESPONSE_EARLY	-0.582867	-5.85608
pca_175_451283_200_signal	4.19117	175	200	signal	0.013538999999999999	0.013538999999999999	TP53	HALLMARK_TNFA_SIGNALING_VIA_NFKB	0.29621	4.19117
pca_175_451283_200_signal	2.97118	175	200	signal	0.013538999999999999	0.013538999999999999	TP53	HALLMARK_ESTROGEN_RESPONSE_LATE	-0.44401599999999997	-2.97118
pca_175_451283_200_signal	2.92382	175	200	signal	0.013538999999999999	0.013538999999999999	TP53	HALLMARK_MYC_TARGETS_V2	-0.258979	-2.92382
pca_175_451283_200_signal	2.78467	175	200	signal	0.013538999999999999	0.013538999999999999	TP53	HALLMARK_G2M_CHECKPOINT	0.346107	2.78467
ica_25_451283_150_signal	7.51575	25	150	signal	-0.013162	0.013162	TP53	HALLMARK_E2F_TARGETS	0.0397506	7.51575
ica_25_451283_150_signal	5.5689400000000004	25	150	signal	-0.013162	0.013162	TP53	HALLMARK_DNA_REPAIR	0.0198894	5.5689400000000004
ica_25_451283_150_signal	4.2028099999999995	25	150	signal	-0.013162	0.013162	TP53	HALLMARK_TGF_BETA_SIGNALING	0.00981959	4.2028099999999995
ica_25_451283_150_signal	3.68834	25	150	signal	-0.013162	0.013162	TP53	HALLMARK_INTERFERON_GAMMA_RESPONSE	-0.016121700000000003	-3.68834
ica_25_451283_150_signal	3.36047	25	150	signal	-0.013162	0.013162	TP53	HALLMARK_G2M_CHECKPOINT	0.019944200000000002	3.36047
pca_79_451283_90_signal	5.65605	79	90	signal	-0.013125	0.013125	TP53	HALLMARK_MYC_TARGETS_V2	0.244062	5.65605
pca_79_451283_90_signal	3.88268	79	90	signal	-0.013125	0.013125	TP53	HALLMARK_DNA_REPAIR	0.392909	3.88268
pca_79_451283_90_signal	3.7071	79	90	signal	-0.013125	0.013125	TP53	HALLMARK_MTORC1_SIGNALING	-0.7072149999999999	-3.7071
pca_79_451283_90_signal	3.4727300000000003	79	90	signal	-0.013125	0.013125	TP53	HALLMARK_G2M_CHECKPOINT	-0.6070840000000001	-3.4727300000000003
pca_79_451283_90_signal	3.09211	79	90	signal	-0.013125	0.013125	TP53	HALLMARK_P53_PATHWAY	-0.344584	-3.09211
nmf_78_908341_100_signal	7.121860000000001	78	100	signal	0.013062	0.013062	TP53	HALLMARK_DNA_REPAIR	4.35227	7.121860000000001
nmf_78_908341_100_signal	6.944380000000001	78	100	signal	0.013062	0.013062	TP53	HALLMARK_PROTEIN_SECRETION	4.40552	6.944380000000001
nmf_78_908341_100_signal	4.89614	78	100	signal	0.013062	0.013062	TP53	HALLMARK_MYC_TARGETS_V1	7.94113	4.89614
nmf_78_908341_100_signal	4.06312	78	100	signal	0.013062	0.013062	TP53	HALLMARK_G2M_CHECKPOINT	7.63126	4.06312
nmf_78_908341_100_signal	3.46691	78	100	signal	0.013062	0.013062	TP53	HALLMARK_UNFOLDED_PROTEIN_RESPONSE	3.89361	3.46691
nmf_47_978124_90_signal	17.1415	47	90	signal	-0.013013	0.013013	TP53	HALLMARK_G2M_CHECKPOINT	31.6523	17.1415
nmf_47_978124_90_signal	16.1862	47	90	signal	-0.013013	0.013013	TP53	HALLMARK_E2F_TARGETS	37.606	16.1862
nmf_47_978124_90_signal	12.1341	47	90	signal	-0.013013	0.013013	TP53	HALLMARK_MYC_TARGETS_V1	23.0538	12.1341
nmf_47_978124_90_signal	10.0569	47	90	signal	-0.013013	0.013013	TP53	HALLMARK_MITOTIC_SPINDLE	16.1756	10.0569
nmf_47_978124_90_signal	5.147390000000001	47	90	signal	-0.013013	0.013013	TP53	HALLMARK_INFLAMMATORY_RESPONSE	3.6255300000000004	-5.147390000000001
vae_129_486191_200_signal	6.23853	129	200	signal	-0.012898	0.012898	TP53	HALLMARK_SPERMATOGENESIS	-0.600547	6.23853
vae_129_486191_200_signal	6.14217	129	200	signal	-0.012898	0.012898	TP53	HALLMARK_KRAS_SIGNALING_UP	-2.80912	-6.14217
vae_129_486191_200_signal	5.192019999999999	129	200	signal	-0.012898	0.012898	TP53	HALLMARK_CHOLESTEROL_HOMEOSTASIS	-1.29053	-5.192019999999999
vae_129_486191_200_signal	3.87796	129	200	signal	-0.012898	0.012898	TP53	HALLMARK_UNFOLDED_PROTEIN_RESPONSE	-0.212522	3.87796
vae_129_486191_200_signal	3.7230300000000005	129	200	signal	-0.012898	0.012898	TP53	HALLMARK_DNA_REPAIR	-0.6199180000000001	3.7230300000000005
ica_2_486191_35_signal	20.3614	2	35	signal	0.012856999999999999	0.012856999999999999	TP53	HALLMARK_INTERFERON_GAMMA_RESPONSE	0.0326105	20.3614
ica_2_486191_35_signal	16.0792	2	35	signal	0.012856999999999999	0.012856999999999999	TP53	HALLMARK_INTERFERON_ALPHA_RESPONSE	0.0284209	16.0792
ica_2_486191_35_signal	4.14624	2	35	signal	0.012856999999999999	0.012856999999999999	TP53	HALLMARK_IL6_JAK_STAT3_SIGNALING	0.00549822	4.14624
ica_2_486191_35_signal	3.6082300000000003	2	35	signal	0.012856999999999999	0.012856999999999999	TP53	HALLMARK_OXIDATIVE_PHOSPHORYLATION	0.0112177	3.6082300000000003
ica_2_486191_35_signal	3.32493	2	35	signal	0.012856999999999999	0.012856999999999999	TP53	HALLMARK_MYC_TARGETS_V1	0.0103546	3.32493
nmf_25_908341_200_signal	6.48716	25	200	signal	0.012778	0.012778	TP53	HALLMARK_PROTEIN_SECRETION	2.8121	6.48716
nmf_25_908341_200_signal	4.5077	25	200	signal	0.012778	0.012778	TP53	HALLMARK_MYC_TARGETS_V1	4.0323199999999995	4.5077
nmf_25_908341_200_signal	2.2780400000000003	25	200	signal	0.012778	0.012778	TP53	HALLMARK_GLYCOLYSIS	2.8024299999999998	2.2780400000000003
nmf_25_908341_200_signal	2.20382	25	200	signal	0.012778	0.012778	TP53	HALLMARK_MITOTIC_SPINDLE	3.35181	2.20382
nmf_25_908341_200_signal	2.19001	25	200	signal	0.012778	0.012778	TP53	HALLMARK_MYC_TARGETS_V2	1.83247	2.19001
pca_185_908341_200_signal	3.98161	185	200	signal	-0.012574	0.012574	TP53	HALLMARK_NOTCH_SIGNALING	0.12123699999999998	3.98161
pca_185_908341_200_signal	3.2442900000000003	185	200	signal	-0.012574	0.012574	TP53	HALLMARK_CHOLESTEROL_HOMEOSTASIS	0.28381	3.2442900000000003
pca_185_908341_200_signal	2.68533	185	200	signal	-0.012574	0.012574	TP53	HALLMARK_APICAL_JUNCTION	-0.385993	-2.68533
pca_185_908341_200_signal	2.65041	185	200	signal	-0.012574	0.012574	TP53	HALLMARK_APOPTOSIS	0.305267	2.65041
pca_185_908341_200_signal	2.6342	185	200	signal	-0.012574	0.012574	TP53	HALLMARK_XENOBIOTIC_METABOLISM	-0.269043	-2.6342
nmf_118_165158_125_signal	6.7407	118	125	signal	0.0125	0.0125	TP53	HALLMARK_MYC_TARGETS_V1	3.5846199999999997	6.7407
nmf_118_165158_125_signal	5.75891	118	125	signal	0.0125	0.0125	TP53	HALLMARK_MTORC1_SIGNALING	2.6095	5.75891
nmf_118_165158_125_signal	4.75579	118	125	signal	0.0125	0.0125	TP53	HALLMARK_MYC_TARGETS_V2	1.18498	4.75579
nmf_118_165158_125_signal	2.2643400000000002	118	125	signal	0.0125	0.0125	TP53	HALLMARK_PROTEIN_SECRETION	1.44098	2.2643400000000002
nmf_118_165158_125_signal	1.96258	118	125	signal	0.0125	0.0125	TP53	HALLMARK_E2F_TARGETS	1.54787	1.96258
nmf_25_451283_100_signal	6.11386	25	100	signal	0.012421	0.012421	TP53	HALLMARK_MYC_TARGETS_V1	5.2030199999999995	6.11386
nmf_25_451283_100_signal	5.1695400000000005	25	100	signal	0.012421	0.012421	TP53	HALLMARK_PROTEIN_SECRETION	2.5754099999999998	5.1695400000000005
nmf_25_451283_100_signal	3.25624	25	100	signal	0.012421	0.012421	TP53	HALLMARK_MITOTIC_SPINDLE	3.5790699999999998	3.25624
nmf_25_451283_100_signal	2.9322	25	100	signal	0.012421	0.012421	TP53	HALLMARK_G2M_CHECKPOINT	3.6983800000000002	2.9322
nmf_25_451283_100_signal	2.56642	25	100	signal	0.012421	0.012421	TP53	HALLMARK_EPITHELIAL_MESENCHYMAL_TRANSITION	0.673032	-2.56642
ica_67_908341_90_signal	8.61026	67	90	signal	-0.012386	0.012386	TP53	HALLMARK_MYC_TARGETS_V1	0.019698	8.61026
ica_67_908341_90_signal	4.34002	67	90	signal	-0.012386	0.012386	TP53	HALLMARK_MYC_TARGETS_V2	0.00684326	4.34002
ica_67_908341_90_signal	4.20988	67	90	signal	-0.012386	0.012386	TP53	HALLMARK_PROTEIN_SECRETION	-0.0152161	-4.20988
ica_67_908341_90_signal	4.09865	67	90	signal	-0.012386	0.012386	TP53	HALLMARK_P53_PATHWAY	-0.012924600000000001	-4.09865
ica_67_908341_90_signal	3.66206	67	90	signal	-0.012386	0.012386	TP53	HALLMARK_E2F_TARGETS	0.0171567	3.66206
nmf_33_908341_50_signal	10.497	33	50	signal	-0.012240000000000001	0.012240000000000001	TP53	HALLMARK_OXIDATIVE_PHOSPHORYLATION	6.82563	10.497
nmf_33_908341_50_signal	6.798030000000001	33	50	signal	-0.012240000000000001	0.012240000000000001	TP53	HALLMARK_ADIPOGENESIS	5.74907	6.798030000000001
nmf_33_908341_50_signal	5.01802	33	50	signal	-0.012240000000000001	0.012240000000000001	TP53	HALLMARK_MYC_TARGETS_V1	6.76037	5.01802
nmf_33_908341_50_signal	4.533519999999999	33	50	signal	-0.012240000000000001	0.012240000000000001	TP53	HALLMARK_INFLAMMATORY_RESPONSE	1.27776	-4.533519999999999
nmf_33_908341_50_signal	4.45418	33	50	signal	-0.012240000000000001	0.012240000000000001	TP53	HALLMARK_SPERMATOGENESIS	0.525768	-4.45418
ica_173_978124_200_signal	4.77579	173	200	signal	-0.012237999999999999	0.012237999999999999	TP53	HALLMARK_MITOTIC_SPINDLE	-0.0191006	-4.77579
ica_173_978124_200_signal	3.6495900000000003	173	200	signal	-0.012237999999999999	0.012237999999999999	TP53	HALLMARK_TGF_BETA_SIGNALING	-0.00572344	-3.6495900000000003
ica_173_978124_200_signal	3.24974	173	200	signal	-0.012237999999999999	0.012237999999999999	TP53	HALLMARK_HYPOXIA	0.00538978	3.24974
ica_173_978124_200_signal	3.08581	173	200	signal	-0.012237999999999999	0.012237999999999999	TP53	HALLMARK_CHOLESTEROL_HOMEOSTASIS	0.00472965	3.08581
ica_173_978124_200_signal	2.2774	173	200	signal	-0.012237999999999999	0.012237999999999999	TP53	HALLMARK_WNT_BETA_CATENIN_SIGNALING	-0.00464373	-2.2774
dae_71_978124_200_signal	5.38518	71	200	signal	-0.012137	0.012137	TP53	HALLMARK_APICAL_JUNCTION	-2.00398	-5.38518
dae_71_978124_200_signal	5.10744	71	200	signal	-0.012137	0.012137	TP53	HALLMARK_ADIPOGENESIS	3.05512	5.10744
dae_71_978124_200_signal	3.6873	71	200	signal	-0.012137	0.012137	TP53	HALLMARK_TNFA_SIGNALING_VIA_NFKB	2.4733	3.6873
dae_71_978124_200_signal	3.32649	71	200	signal	-0.012137	0.012137	TP53	HALLMARK_EPITHELIAL_MESENCHYMAL_TRANSITION	-2.6268700000000003	-3.32649
dae_71_978124_200_signal	3.32596	71	200	signal	-0.012137	0.012137	TP53	HALLMARK_TGF_BETA_SIGNALING	0.829507	3.32596
ica_57_978124_70_signal	8.09167	57	70	signal	0.01199	0.01199	TP53	HALLMARK_OXIDATIVE_PHOSPHORYLATION	0.016083700000000003	8.09167
ica_57_978124_70_signal	6.22219	57	70	signal	0.01199	0.01199	TP53	HALLMARK_MYC_TARGETS_V1	0.00894124	6.22219
ica_57_978124_70_signal	4.27027	57	70	signal	0.01199	0.01199	TP53	HALLMARK_INTERFERON_ALPHA_RESPONSE	0.0102849	4.27027
ica_57_978124_70_signal	3.0195	57	70	signal	0.01199	0.01199	TP53	HALLMARK_NOTCH_SIGNALING	-0.00151035	-3.0195
ica_57_978124_70_signal	3.0137099999999997	57	70	signal	0.01199	0.01199	TP53	HALLMARK_ADIPOGENESIS	0.00663508	3.0137099999999997
vae_48_486191_60_signal	9.70659	48	60	signal	0.011815	0.011815	TP53	HALLMARK_INTERFERON_ALPHA_RESPONSE	1.02434	9.70659
vae_48_486191_60_signal	7.467510000000001	48	60	signal	0.011815	0.011815	TP53	HALLMARK_E2F_TARGETS	0.82265	7.467510000000001
vae_48_486191_60_signal	6.5391	48	60	signal	0.011815	0.011815	TP53	HALLMARK_KRAS_SIGNALING_UP	-3.8519400000000004	-6.5391
vae_48_486191_60_signal	5.92117	48	60	signal	0.011815	0.011815	TP53	HALLMARK_MYC_TARGETS_V1	0.100159	5.92117
vae_48_486191_60_signal	5.78351	48	60	signal	0.011815	0.011815	TP53	HALLMARK_HYPOXIA	-3.23632	-5.78351
pca_132_165158_150_signal	4.98807	132	150	signal	0.011769	0.011769	TP53	HALLMARK_MITOTIC_SPINDLE	0.598754	4.98807
pca_132_165158_150_signal	3.5712	132	150	signal	0.011769	0.011769	TP53	HALLMARK_OXIDATIVE_PHOSPHORYLATION	-0.282912	-3.5712
pca_132_165158_150_signal	3.56302	132	150	signal	0.011769	0.011769	TP53	HALLMARK_HYPOXIA	0.433658	3.56302
pca_132_165158_150_signal	2.79734	132	150	signal	0.011769	0.011769	TP53	HALLMARK_ESTROGEN_RESPONSE_LATE	0.324239	2.79734
pca_132_165158_150_signal	2.67753	132	150	signal	0.011769	0.011769	TP53	HALLMARK_XENOBIOTIC_METABOLISM	-0.268235	-2.67753
vae_26_908341_100_signal	8.47649	26	100	signal	-0.01166	0.01166	TP53	HALLMARK_ALLOGRAFT_REJECTION	0.08514730000000001	8.47649
vae_26_908341_100_signal	7.8201	26	100	signal	-0.01166	0.01166	TP53	HALLMARK_KRAS_SIGNALING_DN	-1.4241	7.8201
vae_26_908341_100_signal	7.3240300000000005	26	100	signal	-0.01166	0.01166	TP53	HALLMARK_ESTROGEN_RESPONSE_EARLY	-3.99695	-7.3240300000000005
vae_26_908341_100_signal	6.7981300000000005	26	100	signal	-0.01166	0.01166	TP53	HALLMARK_CHOLESTEROL_HOMEOSTASIS	-2.32711	-6.7981300000000005
vae_26_908341_100_signal	6.55171	26	100	signal	-0.01166	0.01166	TP53	HALLMARK_ESTROGEN_RESPONSE_LATE	-5.01353	-6.55171
vae_98_451283_100_signal	9.84605	98	100	signal	0.011653	0.011653	TP53	HALLMARK_COAGULATION	-3.68804	-9.84605
vae_98_451283_100_signal	6.26136	98	100	signal	0.011653	0.011653	TP53	HALLMARK_ESTROGEN_RESPONSE_LATE	-4.7733	-6.26136
vae_98_451283_100_signal	5.34232	98	100	signal	0.011653	0.011653	TP53	HALLMARK_HYPOXIA	-0.658698	5.34232
vae_98_451283_100_signal	5.34136	98	100	signal	0.011653	0.011653	TP53	HALLMARK_MTORC1_SIGNALING	-0.622027	5.34136
vae_98_451283_100_signal	5.02094	98	100	signal	0.011653	0.011653	TP53	HALLMARK_OXIDATIVE_PHOSPHORYLATION	-4.2022	-5.02094
ica_14_486191_70_signal	7.119339999999999	14	70	signal	-0.011590999999999999	0.011590999999999999	TP53	HALLMARK_OXIDATIVE_PHOSPHORYLATION	-0.0138363	-7.119339999999999
ica_14_486191_70_signal	6.50545	14	70	signal	-0.011590999999999999	0.011590999999999999	TP53	HALLMARK_MYC_TARGETS_V1	-0.00893494	-6.50545
ica_14_486191_70_signal	4.30605	14	70	signal	-0.011590999999999999	0.011590999999999999	TP53	HALLMARK_INTERFERON_ALPHA_RESPONSE	-0.00989757	-4.30605
ica_14_486191_70_signal	2.96715	14	70	signal	-0.011590999999999999	0.011590999999999999	TP53	HALLMARK_NOTCH_SIGNALING	0.00151047	2.96715
ica_14_486191_70_signal	2.6488400000000003	14	70	signal	-0.011590999999999999	0.011590999999999999	TP53	HALLMARK_ESTROGEN_RESPONSE_LATE	0.00575811	2.6488400000000003
vae_11_451283_50_signal	10.2874	11	50	signal	-0.011525	0.011525	TP53	HALLMARK_EPITHELIAL_MESENCHYMAL_TRANSITION	-6.5804100000000005	-10.2874
vae_11_451283_50_signal	6.06696	11	50	signal	-0.011525	0.011525	TP53	HALLMARK_SPERMATOGENESIS	-0.7249	6.06696
vae_11_451283_50_signal	5.70719	11	50	signal	-0.011525	0.011525	TP53	HALLMARK_APICAL_JUNCTION	-4.66925	-5.70719
vae_11_451283_50_signal	5.7013300000000005	11	50	signal	-0.011525	0.011525	TP53	HALLMARK_OXIDATIVE_PHOSPHORYLATION	-0.939794	5.7013300000000005
vae_11_451283_50_signal	4.69618	11	50	signal	-0.011525	0.011525	TP53	HALLMARK_DNA_REPAIR	-0.763195	4.69618
ica_19_908341_35_signal	20.1989	19	35	signal	0.011336	0.011336	TP53	HALLMARK_INTERFERON_GAMMA_RESPONSE	0.0332708	20.1989
ica_19_908341_35_signal	16.3873	19	35	signal	0.011336	0.011336	TP53	HALLMARK_INTERFERON_ALPHA_RESPONSE	0.028964999999999998	16.3873
ica_19_908341_35_signal	3.97839	19	35	signal	0.011336	0.011336	TP53	HALLMARK_IL6_JAK_STAT3_SIGNALING	0.00552204	3.97839
ica_19_908341_35_signal	3.5693099999999998	19	35	signal	0.011336	0.011336	TP53	HALLMARK_OXIDATIVE_PHOSPHORYLATION	0.0113263	3.5693099999999998
ica_19_908341_35_signal	3.44125	19	35	signal	0.011336	0.011336	TP53	HALLMARK_MYC_TARGETS_V1	0.0106946	3.44125
vae_19_978124_200_signal	10.8821	19	200	signal	0.011325	0.011325	TP53	HALLMARK_TNFA_SIGNALING_VIA_NFKB	-4.79651	-10.8821
vae_19_978124_200_signal	10.6714	19	200	signal	0.011325	0.011325	TP53	HALLMARK_E2F_TARGETS	0.142689	10.6714
vae_19_978124_200_signal	9.9249	19	200	signal	0.011325	0.011325	TP53	HALLMARK_MYC_TARGETS_V1	-0.286407	9.9249
vae_19_978124_200_signal	9.83555	19	200	signal	0.011325	0.011325	TP53	HALLMARK_MITOTIC_SPINDLE	-0.755758	9.83555
vae_19_978124_200_signal	9.718739999999999	19	200	signal	0.011325	0.011325	TP53	HALLMARK_COMPLEMENT	-3.7974699999999997	-9.718739999999999
nmf_162_908341_200_signal	5.74474	162	200	signal	0.011295	0.011295	TP53	HALLMARK_MITOTIC_SPINDLE	3.2317099999999996	5.74474
nmf_162_908341_200_signal	4.88	162	200	signal	0.011295	0.011295	TP53	HALLMARK_KRAS_SIGNALING_DN	0.0358665	-4.88
nmf_162_908341_200_signal	4.66723	162	200	signal	0.011295	0.011295	TP53	HALLMARK_MYC_TARGETS_V1	2.5927700000000002	4.66723
nmf_162_908341_200_signal	3.60132	162	200	signal	0.011295	0.011295	TP53	HALLMARK_KRAS_SIGNALING_UP	0.202628	-3.60132
nmf_162_908341_200_signal	3.10351	162	200	signal	0.011295	0.011295	TP53	HALLMARK_P53_PATHWAY	0.337868	-3.10351
nmf_128_908341_200_signal	7.77212	128	200	signal	0.011243000000000001	0.011243000000000001	TP53	HALLMARK_UNFOLDED_PROTEIN_RESPONSE	3.27561	7.77212
nmf_128_908341_200_signal	4.42026	128	200	signal	0.011243000000000001	0.011243000000000001	TP53	HALLMARK_HEME_METABOLISM	3.30209	4.42026
nmf_128_908341_200_signal	3.21135	128	200	signal	0.011243000000000001	0.011243000000000001	TP53	HALLMARK_ADIPOGENESIS	3.39143	3.21135
nmf_128_908341_200_signal	2.82062	128	200	signal	0.011243000000000001	0.011243000000000001	TP53	HALLMARK_G2M_CHECKPOINT	2.8706400000000003	2.82062
nmf_128_908341_200_signal	2.1899	128	200	signal	0.011243000000000001	0.011243000000000001	TP53	HALLMARK_EPITHELIAL_MESENCHYMAL_TRANSITION	0.28529899999999997	-2.1899
ica_88_451283_100_signal	4.50674	88	100	signal	0.011183	0.011183	TP53	HALLMARK_EPITHELIAL_MESENCHYMAL_TRANSITION	-0.0249438	-4.50674
ica_88_451283_100_signal	3.87835	88	100	signal	0.011183	0.011183	TP53	HALLMARK_HEDGEHOG_SIGNALING	0.00389943	3.87835
ica_88_451283_100_signal	3.24788	88	100	signal	0.011183	0.011183	TP53	HALLMARK_APICAL_JUNCTION	0.00753619	3.24788
ica_88_451283_100_signal	3.10525	88	100	signal	0.011183	0.011183	TP53	HALLMARK_WNT_BETA_CATENIN_SIGNALING	0.00615213	3.10525
ica_88_451283_100_signal	2.36632	88	100	signal	0.011183	0.011183	TP53	HALLMARK_ANDROGEN_RESPONSE	0.00219689	2.36632
ica_29_165158_45_signal	15.1536	29	45	signal	-0.010872	0.010872	TP53	HALLMARK_INTERFERON_ALPHA_RESPONSE	0.0353302	15.1536
ica_29_165158_45_signal	12.065	29	45	signal	-0.010872	0.010872	TP53	HALLMARK_INTERFERON_GAMMA_RESPONSE	0.0421327	12.065
ica_29_165158_45_signal	11.83	29	45	signal	-0.010872	0.010872	TP53	HALLMARK_REACTIVE_OXIGEN_SPECIES_PATHWAY	-0.007342100000000001	-11.83
ica_29_165158_45_signal	6.8495800000000004	29	45	signal	-0.010872	0.010872	TP53	HALLMARK_PROTEIN_SECRETION	-0.0145024	-6.8495800000000004
ica_29_165158_45_signal	4.78345	29	45	signal	-0.010872	0.010872	TP53	HALLMARK_E2F_TARGETS	0.013643100000000002	4.78345
vae_95_486191_150_signal	10.4575	95	150	signal	-0.010709	0.010709	TP53	HALLMARK_EPITHELIAL_MESENCHYMAL_TRANSITION	-6.728280000000001	-10.4575
vae_95_486191_150_signal	10.3718	95	150	signal	-0.010709	0.010709	TP53	HALLMARK_OXIDATIVE_PHOSPHORYLATION	0.43676800000000005	10.3718
vae_95_486191_150_signal	6.907369999999999	95	150	signal	-0.010709	0.010709	TP53	HALLMARK_TNFA_SIGNALING_VIA_NFKB	-4.09756	-6.907369999999999
vae_95_486191_150_signal	6.2335400000000005	95	150	signal	-0.010709	0.010709	TP53	HALLMARK_MYOGENESIS	-4.37677	-6.2335400000000005
vae_95_486191_150_signal	5.9198900000000005	95	150	signal	-0.010709	0.010709	TP53	HALLMARK_SPERMATOGENESIS	-0.347613	5.9198900000000005
vae_1_486191_35_signal	16.4899	1	35	signal	0.010688	0.010688	TP53	HALLMARK_G2M_CHECKPOINT	4.00534	16.4899
vae_1_486191_35_signal	13.23	1	35	signal	0.010688	0.010688	TP53	HALLMARK_E2F_TARGETS	5.04957	13.23
vae_1_486191_35_signal	7.71104	1	35	signal	0.010688	0.010688	TP53	HALLMARK_MYC_TARGETS_V1	2.13905	7.71104
vae_1_486191_35_signal	6.87145	1	35	signal	0.010688	0.010688	TP53	HALLMARK_MTORC1_SIGNALING	0.871023	6.87145
vae_1_486191_35_signal	6.6825	1	35	signal	0.010688	0.010688	TP53	HALLMARK_ESTROGEN_RESPONSE_EARLY	-3.97535	-6.6825
ica_111_165158_125_signal	7.120430000000001	111	125	signal	0.010495	0.010495	TP53	HALLMARK_MITOTIC_SPINDLE	0.017598500000000003	7.120430000000001
ica_111_165158_125_signal	4.23466	111	125	signal	0.010495	0.010495	TP53	HALLMARK_CHOLESTEROL_HOMEOSTASIS	-0.00232252	-4.23466
ica_111_165158_125_signal	3.7245199999999996	111	125	signal	0.010495	0.010495	TP53	HALLMARK_PROTEIN_SECRETION	0.00964117	3.7245199999999996
ica_111_165158_125_signal	3.54429	111	125	signal	0.010495	0.010495	TP53	HALLMARK_TGF_BETA_SIGNALING	0.00825117	3.54429
ica_111_165158_125_signal	3.4901	111	125	signal	0.010495	0.010495	TP53	HALLMARK_EPITHELIAL_MESENCHYMAL_TRANSITION	-0.008443899999999999	-3.4901
nmf_130_486191_200_signal	10.7448	130	200	signal	0.010319	0.010319	TP53	HALLMARK_UNFOLDED_PROTEIN_RESPONSE	2.6383400000000004	10.7448
nmf_130_486191_200_signal	6.38802	130	200	signal	0.010319	0.010319	TP53	HALLMARK_MITOTIC_SPINDLE	3.4009099999999997	6.38802
nmf_130_486191_200_signal	4.80777	130	200	signal	0.010319	0.010319	TP53	HALLMARK_MYC_TARGETS_V1	4.55454	4.80777
nmf_130_486191_200_signal	4.2537199999999995	130	200	signal	0.010319	0.010319	TP53	HALLMARK_E2F_TARGETS	3.15234	4.2537199999999995
nmf_130_486191_200_signal	3.6145699999999996	130	200	signal	0.010319	0.010319	TP53	HALLMARK_COMPLEMENT	0.528332	-3.6145699999999996
vae_27_908341_150_signal	6.39914	27	150	signal	-0.010308	0.010308	TP53	HALLMARK_FATTY_ACID_METABOLISM	-1.045	6.39914
vae_27_908341_150_signal	5.730090000000001	27	150	signal	-0.010308	0.010308	TP53	HALLMARK_XENOBIOTIC_METABOLISM	-2.1602099999999997	5.730090000000001
vae_27_908341_150_signal	5.58513	27	150	signal	-0.010308	0.010308	TP53	HALLMARK_OXIDATIVE_PHOSPHORYLATION	-1.7832299999999999	5.58513
vae_27_908341_150_signal	5.32139	27	150	signal	-0.010308	0.010308	TP53	HALLMARK_EPITHELIAL_MESENCHYMAL_TRANSITION	-5.0273699999999995	-5.32139
vae_27_908341_150_signal	5.24027	27	150	signal	-0.010308	0.010308	TP53	HALLMARK_INTERFERON_GAMMA_RESPONSE	-4.12608	-5.24027
nmf_44_978124_200_signal	9.24214	44	200	signal	0.010304	0.010304	TP53	HALLMARK_MYC_TARGETS_V1	5.84025	9.24214
nmf_44_978124_200_signal	6.43505	44	200	signal	0.010304	0.010304	TP53	HALLMARK_KRAS_SIGNALING_DN	0.177972	-6.43505
nmf_44_978124_200_signal	6.1839699999999995	44	200	signal	0.010304	0.010304	TP53	HALLMARK_MITOTIC_SPINDLE	4.8993	6.1839699999999995
nmf_44_978124_200_signal	5.43312	44	200	signal	0.010304	0.010304	TP53	HALLMARK_E2F_TARGETS	4.30889	5.43312
nmf_44_978124_200_signal	4.02555	44	200	signal	0.010304	0.010304	TP53	HALLMARK_KRAS_SIGNALING_UP	0.40679099999999996	-4.02555
nmf_130_978124_200_signal	10.2503	130	200	signal	0.010275	0.010275	TP53	HALLMARK_UNFOLDED_PROTEIN_RESPONSE	2.19918	10.2503
nmf_130_978124_200_signal	5.4290199999999995	130	200	signal	0.010275	0.010275	TP53	HALLMARK_MITOTIC_SPINDLE	2.90064	5.4290199999999995
nmf_130_978124_200_signal	4.28263	130	200	signal	0.010275	0.010275	TP53	HALLMARK_MYC_TARGETS_V1	3.9176699999999998	4.28263
nmf_130_978124_200_signal	4.04675	130	200	signal	0.010275	0.010275	TP53	HALLMARK_UV_RESPONSE_DN	1.27915	4.04675
nmf_130_978124_200_signal	3.35377	130	200	signal	0.010275	0.010275	TP53	HALLMARK_E2F_TARGETS	2.47601	3.35377
vae_79_486191_200_signal	7.86905	79	200	signal	-0.010184	0.010184	TP53	HALLMARK_XENOBIOTIC_METABOLISM	-0.663183	7.86905
vae_79_486191_200_signal	5.57627	79	200	signal	-0.010184	0.010184	TP53	HALLMARK_G2M_CHECKPOINT	-3.08039	-5.57627
vae_79_486191_200_signal	5.55047	79	200	signal	-0.010184	0.010184	TP53	HALLMARK_MTORC1_SIGNALING	-3.50841	-5.55047
vae_79_486191_200_signal	5.36675	79	200	signal	-0.010184	0.010184	TP53	HALLMARK_TNFA_SIGNALING_VIA_NFKB	-0.563172	5.36675
vae_79_486191_200_signal	5.2884400000000005	79	200	signal	-0.010184	0.010184	TP53	HALLMARK_ESTROGEN_RESPONSE_EARLY	-0.8156399999999999	5.2884400000000005
vae_40_165158_125_signal	9.71685	40	125	signal	0.010006000000000001	0.010006000000000001	TP53	HALLMARK_ALLOGRAFT_REJECTION	-1.4224	9.71685
vae_40_165158_125_signal	6.44897	40	125	signal	0.010006000000000001	0.010006000000000001	TP53	HALLMARK_GLYCOLYSIS	-1.42862	6.44897
vae_40_165158_125_signal	6.2599599999999995	40	125	signal	0.010006000000000001	0.010006000000000001	TP53	HALLMARK_XENOBIOTIC_METABOLISM	-5.63647	-6.2599599999999995
vae_40_165158_125_signal	6.15499	40	125	signal	0.010006000000000001	0.010006000000000001	TP53	HALLMARK_INFLAMMATORY_RESPONSE	-2.0525700000000002	6.15499
vae_40_165158_125_signal	5.6747	40	125	signal	0.010006000000000001	0.010006000000000001	TP53	HALLMARK_FATTY_ACID_METABOLISM	-4.09317	-5.6747
ica_63_451283_125_signal	11.3186	63	125	signal	-0.009876600000000001	0.009876600000000001	TP53	HALLMARK_E2F_TARGETS	0.04663780000000001	11.3186
ica_63_451283_125_signal	4.48511	63	125	signal	-0.009876600000000001	0.009876600000000001	TP53	HALLMARK_P53_PATHWAY	0.031624099999999995	4.48511
ica_63_451283_125_signal	3.7925	63	125	signal	-0.009876600000000001	0.009876600000000001	TP53	HALLMARK_G2M_CHECKPOINT	0.0233013	3.7925
ica_63_451283_125_signal	3.61082	63	125	signal	-0.009876600000000001	0.009876600000000001	TP53	HALLMARK_TGF_BETA_SIGNALING	0.00955244	3.61082
ica_63_451283_125_signal	3.12643	63	125	signal	-0.009876600000000001	0.009876600000000001	TP53	HALLMARK_GLYCOLYSIS	-0.013322200000000001	-3.12643
ica_92_908341_150_signal	5.33317	92	150	signal	-0.0098429	0.0098429	TP53	HALLMARK_MYC_TARGETS_V1	0.0203174	5.33317
ica_92_908341_150_signal	4.7920300000000005	92	150	signal	-0.0098429	0.0098429	TP53	HALLMARK_MTORC1_SIGNALING	0.026533099999999997	4.7920300000000005
ica_92_908341_150_signal	3.45054	92	150	signal	-0.0098429	0.0098429	TP53	HALLMARK_HYPOXIA	0.0212397	3.45054
ica_92_908341_150_signal	3.3959900000000003	92	150	signal	-0.0098429	0.0098429	TP53	HALLMARK_G2M_CHECKPOINT	0.0148596	3.3959900000000003
ica_92_908341_150_signal	3.20913	92	150	signal	-0.0098429	0.0098429	TP53	HALLMARK_IL6_JAK_STAT3_SIGNALING	-0.00751769	-3.20913
ica_165_908341_200_signal	5.06801	165	200	signal	0.0097859	0.0097859	TP53	HALLMARK_GLYCOLYSIS	0.0208995	5.06801
ica_165_908341_200_signal	4.11969	165	200	signal	0.0097859	0.0097859	TP53	HALLMARK_HYPOXIA	0.0301038	4.11969
ica_165_908341_200_signal	4.10112	165	200	signal	0.0097859	0.0097859	TP53	HALLMARK_PI3K_AKT_MTOR_SIGNALING	-0.017771099999999998	-4.10112
ica_165_908341_200_signal	2.7540400000000003	165	200	signal	0.0097859	0.0097859	TP53	HALLMARK_G2M_CHECKPOINT	0.014648900000000001	2.7540400000000003
ica_165_908341_200_signal	2.30423	165	200	signal	0.0097859	0.0097859	TP53	HALLMARK_HEME_METABOLISM	0.0123747	2.30423
vae_117_978124_150_signal	8.86834	117	150	signal	-0.009556799999999999	0.009556799999999999	TP53	HALLMARK_G2M_CHECKPOINT	-4.39904	-8.86834
vae_117_978124_150_signal	7.5542300000000004	117	150	signal	-0.009556799999999999	0.009556799999999999	TP53	HALLMARK_MTORC1_SIGNALING	-4.46941	-7.5542300000000004
vae_117_978124_150_signal	5.02502	117	150	signal	-0.009556799999999999	0.009556799999999999	TP53	HALLMARK_APICAL_JUNCTION	-4.03651	-5.02502
vae_117_978124_150_signal	4.93216	117	150	signal	-0.009556799999999999	0.009556799999999999	TP53	HALLMARK_TNFA_SIGNALING_VIA_NFKB	-1.24595	4.93216
vae_117_978124_150_signal	4.70399	117	150	signal	-0.009556799999999999	0.009556799999999999	TP53	HALLMARK_SPERMATOGENESIS	-0.9915139999999999	4.70399
ica_51_451283_70_signal	6.19883	51	70	signal	0.00944	0.00944	TP53	HALLMARK_MYC_TARGETS_V1	0.00721955	6.19883
ica_51_451283_70_signal	5.69744	51	70	signal	0.00944	0.00944	TP53	HALLMARK_OXIDATIVE_PHOSPHORYLATION	0.011571799999999998	5.69744
ica_51_451283_70_signal	4.10122	51	70	signal	0.00944	0.00944	TP53	HALLMARK_INTERFERON_ALPHA_RESPONSE	0.00998017	4.10122
ica_51_451283_70_signal	3.3161699999999996	51	70	signal	0.00944	0.00944	TP53	HALLMARK_NOTCH_SIGNALING	-0.00162715	-3.3161699999999996
ica_51_451283_70_signal	2.6118799999999998	51	70	signal	0.00944	0.00944	TP53	HALLMARK_KRAS_SIGNALING_UP	-0.00260847	-2.6118799999999998
ica_36_908341_125_signal	7.0371	36	125	signal	0.0094286	0.0094286	TP53	HALLMARK_MITOTIC_SPINDLE	0.0176856	7.0371
ica_36_908341_125_signal	4.56174	36	125	signal	0.0094286	0.0094286	TP53	HALLMARK_CHOLESTEROL_HOMEOSTASIS	-0.002621	-4.56174
ica_36_908341_125_signal	3.622	36	125	signal	0.0094286	0.0094286	TP53	HALLMARK_PROTEIN_SECRETION	0.00944326	3.622
ica_36_908341_125_signal	3.6024	36	125	signal	0.0094286	0.0094286	TP53	HALLMARK_EPITHELIAL_MESENCHYMAL_TRANSITION	-0.00828955	-3.6024
ica_36_908341_125_signal	3.4376300000000004	36	125	signal	0.0094286	0.0094286	TP53	HALLMARK_TGF_BETA_SIGNALING	0.00811701	3.4376300000000004
ica_63_908341_200_signal	4.2035	63	200	signal	-0.009344	0.009344	TP53	HALLMARK_HEME_METABOLISM	0.00177226	4.2035
ica_63_908341_200_signal	3.59865	63	200	signal	-0.009344	0.009344	TP53	HALLMARK_MYOGENESIS	-0.0238016	-3.59865
ica_63_908341_200_signal	3.5326699999999995	63	200	signal	-0.009344	0.009344	TP53	HALLMARK_HEDGEHOG_SIGNALING	-0.00654324	-3.5326699999999995
ica_63_908341_200_signal	3.01722	63	200	signal	-0.009344	0.009344	TP53	HALLMARK_MYC_TARGETS_V1	-0.035990499999999995	-3.01722
ica_63_908341_200_signal	2.79923	63	200	signal	-0.009344	0.009344	TP53	HALLMARK_CHOLESTEROL_HOMEOSTASIS	-0.0177948	-2.79923
ica_67_978124_125_signal	7.01956	67	125	signal	-0.009299700000000001	0.009299700000000001	TP53	HALLMARK_MITOTIC_SPINDLE	-0.017198500000000002	-7.01956
ica_67_978124_125_signal	4.17307	67	125	signal	-0.009299700000000001	0.009299700000000001	TP53	HALLMARK_CHOLESTEROL_HOMEOSTASIS	0.00251683	4.17307
ica_67_978124_125_signal	3.60923	67	125	signal	-0.009299700000000001	0.009299700000000001	TP53	HALLMARK_TGF_BETA_SIGNALING	-0.00844782	-3.60923
ica_67_978124_125_signal	3.57266	67	125	signal	-0.009299700000000001	0.009299700000000001	TP53	HALLMARK_PROTEIN_SECRETION	-0.00947827	-3.57266
ica_67_978124_125_signal	3.5207599999999997	67	125	signal	-0.009299700000000001	0.009299700000000001	TP53	HALLMARK_EPITHELIAL_MESENCHYMAL_TRANSITION	0.0084105	3.5207599999999997
pca_79_486191_100_signal	5.31746	79	100	signal	-0.0092634	0.0092634	TP53	HALLMARK_MYC_TARGETS_V2	0.26993	5.31746
pca_79_486191_100_signal	3.6988300000000005	79	100	signal	-0.0092634	0.0092634	TP53	HALLMARK_MTORC1_SIGNALING	-0.593262	-3.6988300000000005
pca_79_486191_100_signal	3.0489	79	100	signal	-0.0092634	0.0092634	TP53	HALLMARK_ANDROGEN_RESPONSE	0.209652	3.0489
pca_79_486191_100_signal	2.94035	79	100	signal	-0.0092634	0.0092634	TP53	HALLMARK_DNA_REPAIR	0.339764	2.94035
pca_79_486191_100_signal	2.90695	79	100	signal	-0.0092634	0.0092634	TP53	HALLMARK_OXIDATIVE_PHOSPHORYLATION	0.326357	2.90695
ica_110_451283_125_signal	6.975230000000001	110	125	signal	-0.0092493	0.0092493	TP53	HALLMARK_MITOTIC_SPINDLE	-0.0171076	-6.975230000000001
ica_110_451283_125_signal	4.10595	110	125	signal	-0.0092493	0.0092493	TP53	HALLMARK_CHOLESTEROL_HOMEOSTASIS	0.00245154	4.10595
ica_110_451283_125_signal	3.6706800000000004	110	125	signal	-0.0092493	0.0092493	TP53	HALLMARK_TGF_BETA_SIGNALING	-0.008557899999999998	-3.6706800000000004
ica_110_451283_125_signal	3.5415400000000004	110	125	signal	-0.0092493	0.0092493	TP53	HALLMARK_PROTEIN_SECRETION	-0.00943148	-3.5415400000000004
ica_110_451283_125_signal	3.4881800000000003	110	125	signal	-0.0092493	0.0092493	TP53	HALLMARK_EPITHELIAL_MESENCHYMAL_TRANSITION	0.00842549	3.4881800000000003
pca_74_451283_80_signal	5.23599	74	80	signal	-0.0091605	0.0091605	TP53	HALLMARK_INFLAMMATORY_RESPONSE	-0.40345	-5.23599
pca_74_451283_80_signal	4.77564	74	80	signal	-0.0091605	0.0091605	TP53	HALLMARK_ADIPOGENESIS	0.489938	4.77564
pca_74_451283_80_signal	3.06354	74	80	signal	-0.0091605	0.0091605	TP53	HALLMARK_OXIDATIVE_PHOSPHORYLATION	0.5143340000000001	3.06354
pca_74_451283_80_signal	2.84995	74	80	signal	-0.0091605	0.0091605	TP53	HALLMARK_MYOGENESIS	0.292522	2.84995
pca_74_451283_80_signal	2.8090599999999997	74	80	signal	-0.0091605	0.0091605	TP53	HALLMARK_IL2_STAT5_SIGNALING	-0.24225500000000003	-2.8090599999999997
pca_78_451283_80_signal	5.19486	78	80	signal	-0.0090975	0.0090975	TP53	HALLMARK_G2M_CHECKPOINT	-0.743362	-5.19486
pca_78_451283_80_signal	4.47746	78	80	signal	-0.0090975	0.0090975	TP53	HALLMARK_ANDROGEN_RESPONSE	0.350548	4.47746
pca_78_451283_80_signal	4.144880000000001	78	80	signal	-0.0090975	0.0090975	TP53	HALLMARK_MYC_TARGETS_V2	0.23243200000000003	4.144880000000001
pca_78_451283_80_signal	3.27584	78	80	signal	-0.0090975	0.0090975	TP53	HALLMARK_MTORC1_SIGNALING	-0.36694499999999997	-3.27584
pca_78_451283_80_signal	3.14492	78	80	signal	-0.0090975	0.0090975	TP53	HALLMARK_DNA_REPAIR	0.41006800000000004	3.14492
pca_99_978124_150_signal	4.3472	99	150	signal	0.0090773	0.0090773	TP53	HALLMARK_INFLAMMATORY_RESPONSE	0.214062	4.3472
pca_99_978124_150_signal	4.2247699999999995	99	150	signal	0.0090773	0.0090773	TP53	HALLMARK_TNFA_SIGNALING_VIA_NFKB	0.484279	4.2247699999999995
pca_99_978124_150_signal	4.16405	99	150	signal	0.0090773	0.0090773	TP53	HALLMARK_TGF_BETA_SIGNALING	0.194689	4.16405
pca_99_978124_150_signal	2.8951700000000002	99	150	signal	0.0090773	0.0090773	TP53	HALLMARK_ANGIOGENESIS	0.054461699999999995	2.8951700000000002
pca_99_978124_150_signal	2.87751	99	150	signal	0.0090773	0.0090773	TP53	HALLMARK_G2M_CHECKPOINT	0.11064700000000001	2.87751
ica_134_165158_150_signal	9.31272	134	150	signal	0.0090309	0.0090309	TP53	HALLMARK_GLYCOLYSIS	0.0343749	9.31272
ica_134_165158_150_signal	5.09251	134	150	signal	0.0090309	0.0090309	TP53	HALLMARK_G2M_CHECKPOINT	-0.020471700000000002	-5.09251
ica_134_165158_150_signal	3.6797699999999995	134	150	signal	0.0090309	0.0090309	TP53	HALLMARK_E2F_TARGETS	-0.0246815	-3.6797699999999995
ica_134_165158_150_signal	2.7877	134	150	signal	0.0090309	0.0090309	TP53	HALLMARK_HYPOXIA	0.0404819	2.7877
ica_134_165158_150_signal	2.53388	134	150	signal	0.0090309	0.0090309	TP53	HALLMARK_WNT_BETA_CATENIN_SIGNALING	-0.00207272	-2.53388
ica_24_978124_60_signal	5.9421	24	60	signal	0.0089616	0.0089616	TP53	HALLMARK_ADIPOGENESIS	0.0201831	5.9421
ica_24_978124_60_signal	5.8686300000000005	24	60	signal	0.0089616	0.0089616	TP53	HALLMARK_OXIDATIVE_PHOSPHORYLATION	0.0276666	5.8686300000000005
ica_24_978124_60_signal	4.48236	24	60	signal	0.0089616	0.0089616	TP53	HALLMARK_MYC_TARGETS_V1	0.0195395	4.48236
ica_24_978124_60_signal	4.00517	24	60	signal	0.0089616	0.0089616	TP53	HALLMARK_COMPLEMENT	-0.00549355	-4.00517
ica_24_978124_60_signal	3.6833699999999996	24	60	signal	0.0089616	0.0089616	TP53	HALLMARK_P53_PATHWAY	-0.00982316	-3.6833699999999996
nmf_25_978124_200_signal	7.07981	25	200	signal	0.0088961	0.0088961	TP53	HALLMARK_PROTEIN_SECRETION	2.68866	7.07981
nmf_25_978124_200_signal	4.10275	25	200	signal	0.0088961	0.0088961	TP53	HALLMARK_MYC_TARGETS_V1	3.51902	4.10275
nmf_25_978124_200_signal	2.40141	25	200	signal	0.0088961	0.0088961	TP53	HALLMARK_GLYCOLYSIS	2.6853	2.40141
nmf_25_978124_200_signal	2.20094	25	200	signal	0.0088961	0.0088961	TP53	HALLMARK_MITOTIC_SPINDLE	3.14817	2.20094
nmf_25_978124_200_signal	2.07674	25	200	signal	0.0088961	0.0088961	TP53	HALLMARK_MYC_TARGETS_V2	1.6424599999999998	2.07674
nmf_129_908341_150_signal	27.2116	129	150	signal	0.008883499999999999	0.008883499999999999	TP53	HALLMARK_MYC_TARGETS_V1	48.1767	27.2116
nmf_129_908341_150_signal	13.0196	129	150	signal	0.008883499999999999	0.008883499999999999	TP53	HALLMARK_MYC_TARGETS_V2	13.2091	13.0196
nmf_129_908341_150_signal	10.2393	129	150	signal	0.008883499999999999	0.008883499999999999	TP53	HALLMARK_E2F_TARGETS	27.1213	10.2393
nmf_129_908341_150_signal	9.93999	129	150	signal	0.008883499999999999	0.008883499999999999	TP53	HALLMARK_MITOTIC_SPINDLE	17.8164	9.93999
nmf_129_908341_150_signal	8.544139999999999	129	150	signal	0.008883499999999999	0.008883499999999999	TP53	HALLMARK_MTORC1_SIGNALING	23.0185	8.544139999999999
vae_23_486191_45_signal	10.5671	23	45	signal	0.008833	0.008833	TP53	HALLMARK_SPERMATOGENESIS	0.42756700000000003	10.5671
vae_23_486191_45_signal	8.69763	23	45	signal	0.008833	0.008833	TP53	HALLMARK_MITOTIC_SPINDLE	-0.30540700000000004	8.69763
vae_23_486191_45_signal	7.45143	23	45	signal	0.008833	0.008833	TP53	HALLMARK_COAGULATION	-4.53493	-7.45143
vae_23_486191_45_signal	6.653689999999999	23	45	signal	0.008833	0.008833	TP53	HALLMARK_E2F_TARGETS	-0.223135	6.653689999999999
vae_23_486191_45_signal	5.96345	23	45	signal	0.008833	0.008833	TP53	HALLMARK_MTORC1_SIGNALING	-1.56805	5.96345
ica_57_486191_125_signal	6.971830000000001	57	125	signal	-0.0088131	0.0088131	TP53	HALLMARK_MITOTIC_SPINDLE	-0.0171234	-6.971830000000001
ica_57_486191_125_signal	4.5244599999999995	57	125	signal	-0.0088131	0.0088131	TP53	HALLMARK_CHOLESTEROL_HOMEOSTASIS	0.002786	4.5244599999999995
ica_57_486191_125_signal	3.7551699999999997	57	125	signal	-0.0088131	0.0088131	TP53	HALLMARK_PROTEIN_SECRETION	-0.00986274	-3.7551699999999997
ica_57_486191_125_signal	3.64285	57	125	signal	-0.0088131	0.0088131	TP53	HALLMARK_TGF_BETA_SIGNALING	-0.00847046	-3.64285
ica_57_486191_125_signal	3.59936	57	125	signal	-0.0088131	0.0088131	TP53	HALLMARK_EPITHELIAL_MESENCHYMAL_TRANSITION	0.009034799999999999	3.59936
nmf_25_978124_90_signal	7.56565	25	90	signal	0.0086707	0.0086707	TP53	HALLMARK_MYC_TARGETS_V1	6.04211	7.56565
nmf_25_978124_90_signal	5.28834	25	90	signal	0.0086707	0.0086707	TP53	HALLMARK_PROTEIN_SECRETION	2.72649	5.28834
nmf_25_978124_90_signal	3.47075	25	90	signal	0.0086707	0.0086707	TP53	HALLMARK_MITOTIC_SPINDLE	3.8690599999999997	3.47075
nmf_25_978124_90_signal	3.42279	25	90	signal	0.0086707	0.0086707	TP53	HALLMARK_EPITHELIAL_MESENCHYMAL_TRANSITION	0.5860569999999999	-3.42279
nmf_25_978124_90_signal	2.88334	25	90	signal	0.0086707	0.0086707	TP53	HALLMARK_G2M_CHECKPOINT	3.9395599999999997	2.88334
vae_56_486191_90_signal	7.87967	56	90	signal	-0.008617399999999999	0.008617399999999999	TP53	HALLMARK_HEME_METABOLISM	-1.7388700000000001	7.87967
vae_56_486191_90_signal	7.3127	56	90	signal	-0.008617399999999999	0.008617399999999999	TP53	HALLMARK_SPERMATOGENESIS	-0.820485	7.3127
vae_56_486191_90_signal	5.15641	56	90	signal	-0.008617399999999999	0.008617399999999999	TP53	HALLMARK_XENOBIOTIC_METABOLISM	-5.58073	-5.15641
vae_56_486191_90_signal	4.72763	56	90	signal	-0.008617399999999999	0.008617399999999999	TP53	HALLMARK_EPITHELIAL_MESENCHYMAL_TRANSITION	-5.5336300000000005	-4.72763
vae_56_486191_90_signal	4.61998	56	90	signal	-0.008617399999999999	0.008617399999999999	TP53	HALLMARK_KRAS_SIGNALING_DN	-2.1229299999999998	4.61998
ica_67_165158_150_signal	5.42227	67	150	signal	0.0082881	0.0082881	TP53	HALLMARK_MYC_TARGETS_V1	-0.020376	-5.42227
ica_67_165158_150_signal	4.7222	67	150	signal	0.0082881	0.0082881	TP53	HALLMARK_MTORC1_SIGNALING	-0.026229099999999998	-4.7222
ica_67_165158_150_signal	3.54259	67	150	signal	0.0082881	0.0082881	TP53	HALLMARK_G2M_CHECKPOINT	-0.0152664	-3.54259
ica_67_165158_150_signal	3.35471	67	150	signal	0.0082881	0.0082881	TP53	HALLMARK_HYPOXIA	-0.0207845	-3.35471
ica_67_165158_150_signal	3.1390700000000002	67	150	signal	0.0082881	0.0082881	TP53	HALLMARK_IL6_JAK_STAT3_SIGNALING	0.00728383	3.1390700000000002
vae_63_165158_70_signal	6.57468	63	70	signal	-0.0082667	0.0082667	TP53	HALLMARK_EPITHELIAL_MESENCHYMAL_TRANSITION	-5.06568	-6.57468
vae_63_165158_70_signal	4.76361	63	70	signal	-0.0082667	0.0082667	TP53	HALLMARK_ALLOGRAFT_REJECTION	-4.26938	-4.76361
vae_63_165158_70_signal	4.22872	63	70	signal	-0.0082667	0.0082667	TP53	HALLMARK_ADIPOGENESIS	-1.66588	4.22872
vae_63_165158_70_signal	4.20061	63	70	signal	-0.0082667	0.0082667	TP53	HALLMARK_ESTROGEN_RESPONSE_EARLY	-4.428730000000001	-4.20061
vae_63_165158_70_signal	4.08927	63	70	signal	-0.0082667	0.0082667	TP53	HALLMARK_MTORC1_SIGNALING	-4.59276	-4.08927
ica_14_978124_200_signal	5.51754	14	200	signal	0.0082135	0.0082135	TP53	HALLMARK_GLYCOLYSIS	0.0131236	5.51754
ica_14_978124_200_signal	3.8264099999999996	14	200	signal	0.0082135	0.0082135	TP53	HALLMARK_MYC_TARGETS_V1	-0.016169799999999998	-3.8264099999999996
ica_14_978124_200_signal	3.59036	14	200	signal	0.0082135	0.0082135	TP53	HALLMARK_P53_PATHWAY	-0.014957699999999999	-3.59036
ica_14_978124_200_signal	3.36562	14	200	signal	0.0082135	0.0082135	TP53	HALLMARK_PI3K_AKT_MTOR_SIGNALING	-0.0161536	-3.36562
ica_14_978124_200_signal	3.15872	14	200	signal	0.0082135	0.0082135	TP53	HALLMARK_HEME_METABOLISM	0.0128232	3.15872
pca_79_165158_100_signal	4.98418	79	100	signal	-0.008186399999999998	0.008186399999999998	TP53	HALLMARK_MYC_TARGETS_V2	0.264611	4.98418
pca_79_165158_100_signal	3.62284	79	100	signal	-0.008186399999999998	0.008186399999999998	TP53	HALLMARK_MTORC1_SIGNALING	-0.577342	-3.62284
pca_79_165158_100_signal	2.9115	79	100	signal	-0.008186399999999998	0.008186399999999998	TP53	HALLMARK_ANDROGEN_RESPONSE	0.201663	2.9115
pca_79_165158_100_signal	2.90272	79	100	signal	-0.008186399999999998	0.008186399999999998	TP53	HALLMARK_DNA_REPAIR	0.34973000000000004	2.90272
pca_79_165158_100_signal	2.7942400000000003	79	100	signal	-0.008186399999999998	0.008186399999999998	TP53	HALLMARK_OXIDATIVE_PHOSPHORYLATION	0.31452399999999997	2.7942400000000003
nmf_130_451283_200_signal	15.0253	130	200	signal	0.0081055	0.0081055	TP53	HALLMARK_UNFOLDED_PROTEIN_RESPONSE	2.20436	15.0253
nmf_130_451283_200_signal	5.73109	130	200	signal	0.0081055	0.0081055	TP53	HALLMARK_MITOTIC_SPINDLE	2.50412	5.73109
nmf_130_451283_200_signal	3.9125199999999998	130	200	signal	0.0081055	0.0081055	TP53	HALLMARK_UV_RESPONSE_DN	1.18013	3.9125199999999998
nmf_130_451283_200_signal	3.6810099999999997	130	200	signal	0.0081055	0.0081055	TP53	HALLMARK_MYC_TARGETS_V1	3.21541	3.6810099999999997
nmf_130_451283_200_signal	3.16284	130	200	signal	0.0081055	0.0081055	TP53	HALLMARK_COMPLEMENT	0.41640600000000005	-3.16284
nmf_25_451283_125_signal	5.60175	25	125	signal	0.0081012	0.0081012	TP53	HALLMARK_MYC_TARGETS_V1	5.02797	5.60175
nmf_25_451283_125_signal	4.3904	25	125	signal	0.0081012	0.0081012	TP53	HALLMARK_PROTEIN_SECRETION	2.76505	4.3904
nmf_25_451283_125_signal	2.46809	25	125	signal	0.0081012	0.0081012	TP53	HALLMARK_MITOTIC_SPINDLE	3.4489400000000003	2.46809
nmf_25_451283_125_signal	2.4290700000000003	25	125	signal	0.0081012	0.0081012	TP53	HALLMARK_G2M_CHECKPOINT	3.6593699999999996	2.4290700000000003
nmf_25_451283_125_signal	2.39722	25	125	signal	0.0081012	0.0081012	TP53	HALLMARK_EPITHELIAL_MESENCHYMAL_TRANSITION	0.71378	-2.39722
nmf_25_908341_90_signal	7.51312	25	90	signal	0.007776899999999999	0.007776899999999999	TP53	HALLMARK_MYC_TARGETS_V1	5.89992	7.51312
nmf_25_908341_90_signal	5.788959999999999	25	90	signal	0.007776899999999999	0.007776899999999999	TP53	HALLMARK_PROTEIN_SECRETION	2.8808	5.788959999999999
nmf_25_908341_90_signal	3.46654	25	90	signal	0.007776899999999999	0.007776899999999999	TP53	HALLMARK_MITOTIC_SPINDLE	3.83075	3.46654
nmf_25_908341_90_signal	3.31443	25	90	signal	0.007776899999999999	0.007776899999999999	TP53	HALLMARK_EPITHELIAL_MESENCHYMAL_TRANSITION	0.585468	-3.31443
nmf_25_908341_90_signal	2.844	25	90	signal	0.007776899999999999	0.007776899999999999	TP53	HALLMARK_G2M_CHECKPOINT	3.88009	2.844
pca_99_451283_150_signal	4.41595	99	150	signal	0.0077068	0.0077068	TP53	HALLMARK_INFLAMMATORY_RESPONSE	0.215477	4.41595
pca_99_451283_150_signal	4.21531	99	150	signal	0.0077068	0.0077068	TP53	HALLMARK_TNFA_SIGNALING_VIA_NFKB	0.487451	4.21531
pca_99_451283_150_signal	4.17875	99	150	signal	0.0077068	0.0077068	TP53	HALLMARK_TGF_BETA_SIGNALING	0.195393	4.17875
pca_99_451283_150_signal	2.86617	99	150	signal	0.0077068	0.0077068	TP53	HALLMARK_ANGIOGENESIS	0.053810500000000004	2.86617
pca_99_451283_150_signal	2.8491299999999997	99	150	signal	0.0077068	0.0077068	TP53	HALLMARK_G2M_CHECKPOINT	0.11186800000000001	2.8491299999999997
dae_119_978124_150_signal	7.70287	119	150	signal	0.0076189	0.0076189	TP53	HALLMARK_MYC_TARGETS_V1	2.8753900000000003	7.70287
dae_119_978124_150_signal	4.9707	119	150	signal	0.0076189	0.0076189	TP53	HALLMARK_UNFOLDED_PROTEIN_RESPONSE	0.7533890000000001	4.9707
dae_119_978124_150_signal	4.09529	119	150	signal	0.0076189	0.0076189	TP53	HALLMARK_INTERFERON_ALPHA_RESPONSE	-2.4834400000000003	-4.09529
dae_119_978124_150_signal	3.9025800000000004	119	150	signal	0.0076189	0.0076189	TP53	HALLMARK_FATTY_ACID_METABOLISM	-2.28386	-3.9025800000000004
dae_119_978124_150_signal	3.80136	119	150	signal	0.0076189	0.0076189	TP53	HALLMARK_E2F_TARGETS	1.2353399999999999	3.80136
ica_25_165158_70_signal	7.01032	25	70	signal	0.0075864999999999995	0.0075864999999999995	TP53	HALLMARK_MYC_TARGETS_V1	0.00871517	7.01032
ica_25_165158_70_signal	6.6017600000000005	25	70	signal	0.0075864999999999995	0.0075864999999999995	TP53	HALLMARK_OXIDATIVE_PHOSPHORYLATION	0.0136964	6.6017600000000005
ica_25_165158_70_signal	4.08334	25	70	signal	0.0075864999999999995	0.0075864999999999995	TP53	HALLMARK_INTERFERON_ALPHA_RESPONSE	0.010031	4.08334
ica_25_165158_70_signal	3.4911	25	70	signal	0.0075864999999999995	0.0075864999999999995	TP53	HALLMARK_NOTCH_SIGNALING	-0.00172864	-3.4911
ica_25_165158_70_signal	2.82513	25	70	signal	0.0075864999999999995	0.0075864999999999995	TP53	HALLMARK_KRAS_SIGNALING_UP	-0.00239631	-2.82513
nmf_21_908341_125_signal	12.3431	21	125	signal	0.007327199999999999	0.007327199999999999	TP53	HALLMARK_MYC_TARGETS_V1	12.6277	12.3431
nmf_21_908341_125_signal	11.6453	21	125	signal	0.007327199999999999	0.007327199999999999	TP53	HALLMARK_MTORC1_SIGNALING	11.7254	11.6453
nmf_21_908341_125_signal	8.472669999999999	21	125	signal	0.007327199999999999	0.007327199999999999	TP53	HALLMARK_G2M_CHECKPOINT	10.5243	8.472669999999999
nmf_21_908341_125_signal	5.446619999999999	21	125	signal	0.007327199999999999	0.007327199999999999	TP53	HALLMARK_INTERFERON_ALPHA_RESPONSE	0.803044	-5.446619999999999
nmf_21_908341_125_signal	4.90811	21	125	signal	0.007327199999999999	0.007327199999999999	TP53	HALLMARK_E2F_TARGETS	10.0552	4.90811
nmf_21_165158_125_signal	11.1316	21	125	signal	0.0071069	0.0071069	TP53	HALLMARK_MYC_TARGETS_V1	12.1317	11.1316
nmf_21_165158_125_signal	10.5835	21	125	signal	0.0071069	0.0071069	TP53	HALLMARK_MTORC1_SIGNALING	11.1416	10.5835
nmf_21_165158_125_signal	6.79207	21	125	signal	0.0071069	0.0071069	TP53	HALLMARK_G2M_CHECKPOINT	9.47328	6.79207
nmf_21_165158_125_signal	4.352	21	125	signal	0.0071069	0.0071069	TP53	HALLMARK_INTERFERON_ALPHA_RESPONSE	0.985511	-4.352
nmf_21_165158_125_signal	4.01123	21	125	signal	0.0071069	0.0071069	TP53	HALLMARK_INTERFERON_GAMMA_RESPONSE	2.8961	-4.01123
pca_99_451283_125_signal	4.38465	99	125	signal	0.007062000000000001	0.007062000000000001	TP53	HALLMARK_TNFA_SIGNALING_VIA_NFKB	0.505518	4.38465
pca_99_451283_125_signal	4.2468	99	125	signal	0.007062000000000001	0.007062000000000001	TP53	HALLMARK_INFLAMMATORY_RESPONSE	0.212114	4.2468
pca_99_451283_125_signal	4.06294	99	125	signal	0.007062000000000001	0.007062000000000001	TP53	HALLMARK_TGF_BETA_SIGNALING	0.196338	4.06294
pca_99_451283_125_signal	2.94129	99	125	signal	0.007062000000000001	0.007062000000000001	TP53	HALLMARK_ANGIOGENESIS	0.053741	2.94129
pca_99_451283_125_signal	2.81607	99	125	signal	0.007062000000000001	0.007062000000000001	TP53	HALLMARK_G2M_CHECKPOINT	0.109697	2.81607
vae_168_978124_200_signal	5.96336	168	200	signal	-0.006904899999999999	0.006904899999999999	TP53	HALLMARK_COAGULATION	-1.83653	-5.96336
vae_168_978124_200_signal	5.910480000000001	168	200	signal	-0.006904899999999999	0.006904899999999999	TP53	HALLMARK_SPERMATOGENESIS	-0.372423	5.910480000000001
vae_168_978124_200_signal	4.74475	168	200	signal	-0.006904899999999999	0.006904899999999999	TP53	HALLMARK_DNA_REPAIR	-0.3051	4.74475
vae_168_978124_200_signal	3.4195300000000004	168	200	signal	-0.006904899999999999	0.006904899999999999	TP53	HALLMARK_ANDROGEN_RESPONSE	-1.27541	-3.4195300000000004
vae_168_978124_200_signal	3.15462	168	200	signal	-0.006904899999999999	0.006904899999999999	TP53	HALLMARK_XENOBIOTIC_METABOLISM	-2.3967099999999997	-3.15462
ica_48_165158_150_signal	3.87782	48	150	signal	-0.006900700000000001	0.006900700000000001	TP53	HALLMARK_OXIDATIVE_PHOSPHORYLATION	0.013563200000000001	3.87782
ica_48_165158_150_signal	3.65979	48	150	signal	-0.006900700000000001	0.006900700000000001	TP53	HALLMARK_HYPOXIA	-0.031135500000000003	-3.65979
ica_48_165158_150_signal	3.5872699999999997	48	150	signal	-0.006900700000000001	0.006900700000000001	TP53	HALLMARK_CHOLESTEROL_HOMEOSTASIS	-0.0158988	-3.5872699999999997
ica_48_165158_150_signal	3.2993	48	150	signal	-0.006900700000000001	0.006900700000000001	TP53	HALLMARK_ESTROGEN_RESPONSE_EARLY	-0.021683400000000002	-3.2993
ica_48_165158_150_signal	3.18825	48	150	signal	-0.006900700000000001	0.006900700000000001	TP53	HALLMARK_INTERFERON_GAMMA_RESPONSE	0.00183016	3.18825
nmf_128_908341_150_signal	4.63795	128	150	signal	0.006815100000000001	0.006815100000000001	TP53	HALLMARK_DNA_REPAIR	2.7778400000000003	4.63795
nmf_128_908341_150_signal	4.20552	128	150	signal	0.006815100000000001	0.006815100000000001	TP53	HALLMARK_MITOTIC_SPINDLE	2.68435	4.20552
nmf_128_908341_150_signal	3.3010900000000003	128	150	signal	0.006815100000000001	0.006815100000000001	TP53	HALLMARK_APOPTOSIS	1.7620799999999999	3.3010900000000003
nmf_128_908341_150_signal	3.2355400000000003	128	150	signal	0.006815100000000001	0.006815100000000001	TP53	HALLMARK_ADIPOGENESIS	4.01739	3.2355400000000003
nmf_128_908341_150_signal	3.15268	128	150	signal	0.006815100000000001	0.006815100000000001	TP53	HALLMARK_UV_RESPONSE_UP	2.79062	3.15268
ica_6_978124_150_signal	5.33298	6	150	signal	-0.0068149000000000005	0.0068149000000000005	TP53	HALLMARK_MYC_TARGETS_V1	0.020105200000000004	5.33298
ica_6_978124_150_signal	4.73045	6	150	signal	-0.0068149000000000005	0.0068149000000000005	TP53	HALLMARK_MTORC1_SIGNALING	0.026531	4.73045
ica_6_978124_150_signal	3.4147300000000005	6	150	signal	-0.0068149000000000005	0.0068149000000000005	TP53	HALLMARK_G2M_CHECKPOINT	0.014826400000000002	3.4147300000000005
ica_6_978124_150_signal	3.35825	6	150	signal	-0.0068149000000000005	0.0068149000000000005	TP53	HALLMARK_HYPOXIA	0.0208572	3.35825
ica_6_978124_150_signal	3.2338	6	150	signal	-0.0068149000000000005	0.0068149000000000005	TP53	HALLMARK_IL6_JAK_STAT3_SIGNALING	-0.00757048	-3.2338
ica_33_908341_200_signal	4.326890000000001	33	200	signal	0.0067914	0.0067914	TP53	HALLMARK_PI3K_AKT_MTOR_SIGNALING	0.0142257	4.326890000000001
ica_33_908341_200_signal	3.31354	33	200	signal	0.0067914	0.0067914	TP53	HALLMARK_TNFA_SIGNALING_VIA_NFKB	0.026516900000000003	3.31354
ica_33_908341_200_signal	3.14758	33	200	signal	0.0067914	0.0067914	TP53	HALLMARK_PANCREAS_BETA_CELLS	-0.00694896	-3.14758
ica_33_908341_200_signal	2.5063	33	200	signal	0.0067914	0.0067914	TP53	HALLMARK_HEDGEHOG_SIGNALING	-0.00638053	-2.5063
ica_33_908341_200_signal	2.2398	33	200	signal	0.0067914	0.0067914	TP53	HALLMARK_GLYCOLYSIS	-0.0143911	-2.2398
vae_69_978124_200_signal	9.4485	69	200	signal	-0.006757600000000001	0.006757600000000001	TP53	HALLMARK_G2M_CHECKPOINT	-3.50815	-9.4485
vae_69_978124_200_signal	7.0461	69	200	signal	-0.006757600000000001	0.006757600000000001	TP53	HALLMARK_MTORC1_SIGNALING	-3.62595	-7.0461
vae_69_978124_200_signal	6.500859999999999	69	200	signal	-0.006757600000000001	0.006757600000000001	TP53	HALLMARK_XENOBIOTIC_METABOLISM	-0.875559	6.500859999999999
vae_69_978124_200_signal	5.81404	69	200	signal	-0.006757600000000001	0.006757600000000001	TP53	HALLMARK_MYC_TARGETS_V1	-3.50713	-5.81404
vae_69_978124_200_signal	5.17908	69	200	signal	-0.006757600000000001	0.006757600000000001	TP53	HALLMARK_TNFA_SIGNALING_VIA_NFKB	-0.7124550000000001	5.17908
vae_99_451283_200_signal	11.3792	99	200	signal	0.006737100000000001	0.006737100000000001	TP53	HALLMARK_MITOTIC_SPINDLE	-0.290066	11.3792
vae_99_451283_200_signal	10.9661	99	200	signal	0.006737100000000001	0.006737100000000001	TP53	HALLMARK_MYOGENESIS	-0.256176	10.9661
vae_99_451283_200_signal	9.16955	99	200	signal	0.006737100000000001	0.006737100000000001	TP53	HALLMARK_XENOBIOTIC_METABOLISM	-3.6937300000000004	-9.16955
vae_99_451283_200_signal	7.6447	99	200	signal	0.006737100000000001	0.006737100000000001	TP53	HALLMARK_SPERMATOGENESIS	-0.18251900000000001	7.6447
vae_99_451283_200_signal	5.96017	99	200	signal	0.006737100000000001	0.006737100000000001	TP53	HALLMARK_COAGULATION	-2.35261	-5.96017
pca_99_908341_200_signal	4.38077	99	200	signal	0.0066003	0.0066003	TP53	HALLMARK_INFLAMMATORY_RESPONSE	0.213842	4.38077
pca_99_908341_200_signal	4.23358	99	200	signal	0.0066003	0.0066003	TP53	HALLMARK_TNFA_SIGNALING_VIA_NFKB	0.48669300000000004	4.23358
pca_99_908341_200_signal	4.15364	99	200	signal	0.0066003	0.0066003	TP53	HALLMARK_TGF_BETA_SIGNALING	0.194819	4.15364
pca_99_908341_200_signal	2.8549	99	200	signal	0.0066003	0.0066003	TP53	HALLMARK_ANGIOGENESIS	0.0538429	2.8549
pca_99_908341_200_signal	2.83546	99	200	signal	0.0066003	0.0066003	TP53	HALLMARK_G2M_CHECKPOINT	0.11096600000000001	2.83546
vae_21_165158_70_signal	10.5144	21	70	signal	0.006543300000000001	0.006543300000000001	TP53	HALLMARK_G2M_CHECKPOINT	0.125667	10.5144
vae_21_165158_70_signal	10.4221	21	70	signal	0.006543300000000001	0.006543300000000001	TP53	HALLMARK_E2F_TARGETS	0.582784	10.4221
vae_21_165158_70_signal	9.068610000000001	21	70	signal	0.006543300000000001	0.006543300000000001	TP53	HALLMARK_EPITHELIAL_MESENCHYMAL_TRANSITION	-6.02687	-9.068610000000001
vae_21_165158_70_signal	6.47776	21	70	signal	0.006543300000000001	0.006543300000000001	TP53	HALLMARK_ESTROGEN_RESPONSE_EARLY	-4.93975	-6.47776
vae_21_165158_70_signal	6.1581	21	70	signal	0.006543300000000001	0.006543300000000001	TP53	HALLMARK_XENOBIOTIC_METABOLISM	-3.98198	-6.1581
ica_195_451283_200_signal	4.48111	195	200	signal	-0.006509999999999999	0.006509999999999999	TP53	HALLMARK_HEDGEHOG_SIGNALING	-0.00697152	-4.48111
ica_195_451283_200_signal	4.38823	195	200	signal	-0.006509999999999999	0.006509999999999999	TP53	HALLMARK_HEME_METABOLISM	0.00148705	4.38823
ica_195_451283_200_signal	3.3017199999999995	195	200	signal	-0.006509999999999999	0.006509999999999999	TP53	HALLMARK_MYOGENESIS	-0.0229083	-3.3017199999999995
ica_195_451283_200_signal	3.20811	195	200	signal	-0.006509999999999999	0.006509999999999999	TP53	HALLMARK_TNFA_SIGNALING_VIA_NFKB	-0.0252459	-3.20811
ica_195_451283_200_signal	3.11463	195	200	signal	-0.006509999999999999	0.006509999999999999	TP53	HALLMARK_MITOTIC_SPINDLE	-0.032581599999999995	-3.11463
pca_99_486191_200_signal	4.3855699999999995	99	200	signal	0.006469	0.006469	TP53	HALLMARK_INFLAMMATORY_RESPONSE	0.21392600000000003	4.3855699999999995
pca_99_486191_200_signal	4.23316	99	200	signal	0.006469	0.006469	TP53	HALLMARK_TNFA_SIGNALING_VIA_NFKB	0.48671800000000004	4.23316
pca_99_486191_200_signal	4.14806	99	200	signal	0.006469	0.006469	TP53	HALLMARK_TGF_BETA_SIGNALING	0.19468	4.14806
pca_99_486191_200_signal	2.85891	99	200	signal	0.006469	0.006469	TP53	HALLMARK_ANGIOGENESIS	0.053851699999999995	2.85891
pca_99_486191_200_signal	2.83716	99	200	signal	0.006469	0.006469	TP53	HALLMARK_G2M_CHECKPOINT	0.111149	2.83716
pca_99_451283_200_signal	4.38094	99	200	signal	0.0064607	0.0064607	TP53	HALLMARK_INFLAMMATORY_RESPONSE	0.21397800000000003	4.38094
pca_99_451283_200_signal	4.23567	99	200	signal	0.0064607	0.0064607	TP53	HALLMARK_TNFA_SIGNALING_VIA_NFKB	0.48676099999999994	4.23567
pca_99_451283_200_signal	4.151009999999999	99	200	signal	0.0064607	0.0064607	TP53	HALLMARK_TGF_BETA_SIGNALING	0.194723	4.151009999999999
pca_99_451283_200_signal	2.85462	99	200	signal	0.0064607	0.0064607	TP53	HALLMARK_ANGIOGENESIS	0.05390219999999999	2.85462
pca_99_451283_200_signal	2.83925	99	200	signal	0.0064607	0.0064607	TP53	HALLMARK_G2M_CHECKPOINT	0.11128099999999999	2.83925
ica_30_908341_70_signal	6.93748	30	70	signal	0.0064467	0.0064467	TP53	HALLMARK_MYC_TARGETS_V1	0.00829573	6.93748
ica_30_908341_70_signal	6.1599900000000005	30	70	signal	0.0064467	0.0064467	TP53	HALLMARK_OXIDATIVE_PHOSPHORYLATION	0.0128526	6.1599900000000005
ica_30_908341_70_signal	4.219519999999999	30	70	signal	0.0064467	0.0064467	TP53	HALLMARK_INTERFERON_ALPHA_RESPONSE	0.00999546	4.219519999999999
ica_30_908341_70_signal	3.21378	30	70	signal	0.0064467	0.0064467	TP53	HALLMARK_NOTCH_SIGNALING	-0.00153747	-3.21378
ica_30_908341_70_signal	2.68004	30	70	signal	0.0064467	0.0064467	TP53	HALLMARK_KRAS_SIGNALING_UP	-0.00253002	-2.68004
nmf_25_451283_200_signal	6.63903	25	200	signal	0.006437999999999999	0.006437999999999999	TP53	HALLMARK_PROTEIN_SECRETION	2.8159400000000003	6.63903
nmf_25_451283_200_signal	4.4853	25	200	signal	0.006437999999999999	0.006437999999999999	TP53	HALLMARK_MYC_TARGETS_V1	4.10591	4.4853
nmf_25_451283_200_signal	2.29832	25	200	signal	0.006437999999999999	0.006437999999999999	TP53	HALLMARK_GLYCOLYSIS	2.77466	2.29832
nmf_25_451283_200_signal	2.1349	25	200	signal	0.006437999999999999	0.006437999999999999	TP53	HALLMARK_MITOTIC_SPINDLE	3.23303	2.1349
nmf_25_451283_200_signal	2.06678	25	200	signal	0.006437999999999999	0.006437999999999999	TP53	HALLMARK_MYC_TARGETS_V2	1.72167	2.06678
ica_5_486191_45_signal	15.3953	5	45	signal	-0.006437600000000001	0.006437600000000001	TP53	HALLMARK_INTERFERON_ALPHA_RESPONSE	0.034767900000000004	15.3953
ica_5_486191_45_signal	11.0015	5	45	signal	-0.006437600000000001	0.006437600000000001	TP53	HALLMARK_INTERFERON_GAMMA_RESPONSE	0.0406679	11.0015
ica_5_486191_45_signal	10.4739	5	45	signal	-0.006437600000000001	0.006437600000000001	TP53	HALLMARK_REACTIVE_OXIGEN_SPECIES_PATHWAY	-0.00743121	-10.4739
ica_5_486191_45_signal	7.139539999999999	5	45	signal	-0.006437600000000001	0.006437600000000001	TP53	HALLMARK_PROTEIN_SECRETION	-0.014454399999999997	-7.139539999999999
ica_5_486191_45_signal	5.12047	5	45	signal	-0.006437600000000001	0.006437600000000001	TP53	HALLMARK_E2F_TARGETS	0.0151796	5.12047
ica_9_908341_45_signal	13.39	9	45	signal	-0.006423600000000001	0.006423600000000001	TP53	HALLMARK_INTERFERON_ALPHA_RESPONSE	0.029955799999999998	13.39
ica_9_908341_45_signal	10.2839	9	45	signal	-0.006423600000000001	0.006423600000000001	TP53	HALLMARK_REACTIVE_OXIGEN_SPECIES_PATHWAY	-0.00892357	-10.2839
ica_9_908341_45_signal	9.18322	9	45	signal	-0.006423600000000001	0.006423600000000001	TP53	HALLMARK_INTERFERON_GAMMA_RESPONSE	0.0347465	9.18322
ica_9_908341_45_signal	7.343789999999999	9	45	signal	-0.006423600000000001	0.006423600000000001	TP53	HALLMARK_PROTEIN_SECRETION	-0.0156231	-7.343789999999999
ica_9_908341_45_signal	5.830019999999999	9	45	signal	-0.006423600000000001	0.006423600000000001	TP53	HALLMARK_E2F_TARGETS	0.0183126	5.830019999999999
pca_99_165158_200_signal	4.3815	99	200	signal	0.0063709	0.0063709	TP53	HALLMARK_INFLAMMATORY_RESPONSE	0.213867	4.3815
pca_99_165158_200_signal	4.2314300000000005	99	200	signal	0.0063709	0.0063709	TP53	HALLMARK_TNFA_SIGNALING_VIA_NFKB	0.48656000000000005	4.2314300000000005
pca_99_165158_200_signal	4.15249	99	200	signal	0.0063709	0.0063709	TP53	HALLMARK_TGF_BETA_SIGNALING	0.194723	4.15249
pca_99_165158_200_signal	2.85688	99	200	signal	0.0063709	0.0063709	TP53	HALLMARK_ANGIOGENESIS	0.0539063	2.85688
pca_99_165158_200_signal	2.84413	99	200	signal	0.0063709	0.0063709	TP53	HALLMARK_G2M_CHECKPOINT	0.11137999999999999	2.84413
pca_99_978124_200_signal	4.3798699999999995	99	200	signal	0.006367899999999999	0.006367899999999999	TP53	HALLMARK_INFLAMMATORY_RESPONSE	0.21389899999999998	4.3798699999999995
pca_99_978124_200_signal	4.23369	99	200	signal	0.006367899999999999	0.006367899999999999	TP53	HALLMARK_TNFA_SIGNALING_VIA_NFKB	0.486491	4.23369
pca_99_978124_200_signal	4.14872	99	200	signal	0.006367899999999999	0.006367899999999999	TP53	HALLMARK_TGF_BETA_SIGNALING	0.194717	4.14872
pca_99_978124_200_signal	2.85608	99	200	signal	0.006367899999999999	0.006367899999999999	TP53	HALLMARK_ANGIOGENESIS	0.0538749	2.85608
pca_99_978124_200_signal	2.8434	99	200	signal	0.006367899999999999	0.006367899999999999	TP53	HALLMARK_G2M_CHECKPOINT	0.111436	2.8434
nmf_45_486191_125_signal	6.9465	45	125	signal	0.0062640000000000005	0.0062640000000000005	TP53	HALLMARK_MYC_TARGETS_V1	8.33267	6.9465
nmf_45_486191_125_signal	5.416919999999999	45	125	signal	0.0062640000000000005	0.0062640000000000005	TP53	HALLMARK_MTORC1_SIGNALING	5.74172	5.416919999999999
nmf_45_486191_125_signal	5.25091	45	125	signal	0.0062640000000000005	0.0062640000000000005	TP53	HALLMARK_MYC_TARGETS_V2	2.72606	5.25091
nmf_45_486191_125_signal	2.62068	45	125	signal	0.0062640000000000005	0.0062640000000000005	TP53	HALLMARK_PROTEIN_SECRETION	3.6986800000000004	2.62068
nmf_45_486191_125_signal	2.14109	45	125	signal	0.0062640000000000005	0.0062640000000000005	TP53	HALLMARK_KRAS_SIGNALING_UP	0.337592	-2.14109
pca_99_486191_150_signal	4.3181	99	150	signal	0.0061518	0.0061518	TP53	HALLMARK_INFLAMMATORY_RESPONSE	0.212904	4.3181
pca_99_486191_150_signal	4.246919999999999	99	150	signal	0.0061518	0.0061518	TP53	HALLMARK_TNFA_SIGNALING_VIA_NFKB	0.48803599999999997	4.246919999999999
pca_99_486191_150_signal	4.14234	99	150	signal	0.0061518	0.0061518	TP53	HALLMARK_TGF_BETA_SIGNALING	0.195737	4.14234
pca_99_486191_150_signal	2.87652	99	150	signal	0.0061518	0.0061518	TP53	HALLMARK_G2M_CHECKPOINT	0.114398	2.87652
pca_99_486191_150_signal	2.78345	99	150	signal	0.0061518	0.0061518	TP53	HALLMARK_ANGIOGENESIS	0.053330499999999996	2.78345
nmf_78_486191_80_signal	8.89666	78	80	signal	0.0061031	0.0061031	TP53	HALLMARK_MYC_TARGETS_V1	11.5586	8.89666
nmf_78_486191_80_signal	6.08121	78	80	signal	0.0061031	0.0061031	TP53	HALLMARK_DNA_REPAIR	4.686	6.08121
nmf_78_486191_80_signal	5.00485	78	80	signal	0.0061031	0.0061031	TP53	HALLMARK_PROTEIN_SECRETION	4.283980000000001	5.00485
nmf_78_486191_80_signal	4.65433	78	80	signal	0.0061031	0.0061031	TP53	HALLMARK_G2M_CHECKPOINT	8.21101	4.65433
nmf_78_486191_80_signal	3.7360599999999997	78	80	signal	0.0061031	0.0061031	TP53	HALLMARK_EPITHELIAL_MESENCHYMAL_TRANSITION	0.494174	-3.7360599999999997
pca_99_165158_150_signal	4.45265	99	150	signal	0.0060786	0.0060786	TP53	HALLMARK_INFLAMMATORY_RESPONSE	0.213898	4.45265
pca_99_165158_150_signal	4.261909999999999	99	150	signal	0.0060786	0.0060786	TP53	HALLMARK_TNFA_SIGNALING_VIA_NFKB	0.488383	4.261909999999999
pca_99_165158_150_signal	4.15908	99	150	signal	0.0060786	0.0060786	TP53	HALLMARK_TGF_BETA_SIGNALING	0.194363	4.15908
pca_99_165158_150_signal	2.82763	99	150	signal	0.0060786	0.0060786	TP53	HALLMARK_G2M_CHECKPOINT	0.11081300000000001	2.82763
pca_99_165158_150_signal	2.80261	99	150	signal	0.0060786	0.0060786	TP53	HALLMARK_ANGIOGENESIS	0.0530413	2.80261
dae_22_165158_200_signal	15.4711	22	200	signal	-0.0060734	0.0060734	TP53	HALLMARK_G2M_CHECKPOINT	-13.9934	-15.4711
dae_22_165158_200_signal	8.948360000000001	22	200	signal	-0.0060734	0.0060734	TP53	HALLMARK_E2F_TARGETS	-15.2672	-8.948360000000001
dae_22_165158_200_signal	4.64295	22	200	signal	-0.0060734	0.0060734	TP53	HALLMARK_OXIDATIVE_PHOSPHORYLATION	1.06135	4.64295
dae_22_165158_200_signal	4.48629	22	200	signal	-0.0060734	0.0060734	TP53	HALLMARK_HEME_METABOLISM	0.291714	4.48629
dae_22_165158_200_signal	4.07536	22	200	signal	-0.0060734	0.0060734	TP53	HALLMARK_EPITHELIAL_MESENCHYMAL_TRANSITION	-5.46106	-4.07536
ica_74_451283_150_signal	4.1008	74	150	signal	0.0060262	0.0060262	TP53	HALLMARK_OXIDATIVE_PHOSPHORYLATION	-0.0137863	-4.1008
ica_74_451283_150_signal	3.6491599999999997	74	150	signal	0.0060262	0.0060262	TP53	HALLMARK_HYPOXIA	0.0317967	3.6491599999999997
ica_74_451283_150_signal	3.64108	74	150	signal	0.0060262	0.0060262	TP53	HALLMARK_CHOLESTEROL_HOMEOSTASIS	0.0161126	3.64108
ica_74_451283_150_signal	3.36111	74	150	signal	0.0060262	0.0060262	TP53	HALLMARK_MITOTIC_SPINDLE	0.0273365	3.36111
ica_74_451283_150_signal	3.14908	74	150	signal	0.0060262	0.0060262	TP53	HALLMARK_ESTROGEN_RESPONSE_EARLY	0.0225705	3.14908
vae_180_486191_200_signal	6.9102	180	200	signal	0.0059494	0.0059494	TP53	HALLMARK_FATTY_ACID_METABOLISM	-2.8753599999999997	-6.9102
vae_180_486191_200_signal	6.7645800000000005	180	200	signal	0.0059494	0.0059494	TP53	HALLMARK_XENOBIOTIC_METABOLISM	-4.357	-6.7645800000000005
vae_180_486191_200_signal	6.012169999999999	180	200	signal	0.0059494	0.0059494	TP53	HALLMARK_ESTROGEN_RESPONSE_LATE	-4.10286	-6.012169999999999
vae_180_486191_200_signal	5.49983	180	200	signal	0.0059494	0.0059494	TP53	HALLMARK_DNA_REPAIR	-0.962859	5.49983
vae_180_486191_200_signal	5.43848	180	200	signal	0.0059494	0.0059494	TP53	HALLMARK_KRAS_SIGNALING_UP	-3.20188	-5.43848
ica_122_451283_200_signal	6.82262	122	200	signal	0.0059242	0.0059242	TP53	HALLMARK_P53_PATHWAY	-0.047452999999999995	-6.82262
ica_122_451283_200_signal	4.53336	122	200	signal	0.0059242	0.0059242	TP53	HALLMARK_APICAL_JUNCTION	0.0109008	4.53336
ica_122_451283_200_signal	2.88988	122	200	signal	0.0059242	0.0059242	TP53	HALLMARK_UNFOLDED_PROTEIN_RESPONSE	0.00560079	2.88988
ica_122_451283_200_signal	2.6551099999999996	122	200	signal	0.0059242	0.0059242	TP53	HALLMARK_INTERFERON_GAMMA_RESPONSE	0.00662409	2.6551099999999996
ica_122_451283_200_signal	2.62846	122	200	signal	0.0059242	0.0059242	TP53	HALLMARK_ESTROGEN_RESPONSE_LATE	-0.0383517	-2.62846
ica_31_165158_200_signal	6.8543	31	200	signal	-0.0058775	0.0058775	TP53	HALLMARK_P53_PATHWAY	0.0468116	6.8543
ica_31_165158_200_signal	4.88745	31	200	signal	-0.0058775	0.0058775	TP53	HALLMARK_APICAL_JUNCTION	-0.0110181	-4.88745
ica_31_165158_200_signal	2.73108	31	200	signal	-0.0058775	0.0058775	TP53	HALLMARK_INTERFERON_GAMMA_RESPONSE	-0.00749599	-2.73108
ica_31_165158_200_signal	2.67196	31	200	signal	-0.0058775	0.0058775	TP53	HALLMARK_REACTIVE_OXIGEN_SPECIES_PATHWAY	0.0123068	2.67196
ica_31_165158_200_signal	2.6267099999999997	31	200	signal	-0.0058775	0.0058775	TP53	HALLMARK_UNFOLDED_PROTEIN_RESPONSE	-0.0046158	-2.6267099999999997
ica_14_486191_150_signal	5.5740099999999995	14	150	signal	-0.0058572	0.0058572	TP53	HALLMARK_GLYCOLYSIS	-0.023003700000000002	-5.5740099999999995
ica_14_486191_150_signal	3.9658300000000004	14	150	signal	-0.0058572	0.0058572	TP53	HALLMARK_E2F_TARGETS	0.0322513	3.9658300000000004
ica_14_486191_150_signal	3.2279299999999997	14	150	signal	-0.0058572	0.0058572	TP53	HALLMARK_ANDROGEN_RESPONSE	-0.009875299999999998	-3.2279299999999997
ica_14_486191_150_signal	3.15187	14	150	signal	-0.0058572	0.0058572	TP53	HALLMARK_MYC_TARGETS_V1	0.0166975	3.15187
ica_14_486191_150_signal	2.51408	14	150	signal	-0.0058572	0.0058572	TP53	HALLMARK_IL6_JAK_STAT3_SIGNALING	-0.00503269	-2.51408
pca_99_908341_150_signal	4.39553	99	150	signal	0.005854600000000001	0.005854600000000001	TP53	HALLMARK_INFLAMMATORY_RESPONSE	0.214036	4.39553
pca_99_908341_150_signal	4.25795	99	150	signal	0.005854600000000001	0.005854600000000001	TP53	HALLMARK_TNFA_SIGNALING_VIA_NFKB	0.486967	4.25795
pca_99_908341_150_signal	4.16153	99	150	signal	0.005854600000000001	0.005854600000000001	TP53	HALLMARK_TGF_BETA_SIGNALING	0.193805	4.16153
pca_99_908341_150_signal	2.8517	99	150	signal	0.005854600000000001	0.005854600000000001	TP53	HALLMARK_ANGIOGENESIS	0.0538369	2.8517
pca_99_908341_150_signal	2.8096	99	150	signal	0.005854600000000001	0.005854600000000001	TP53	HALLMARK_G2M_CHECKPOINT	0.10861199999999999	2.8096
pca_99_165158_125_signal	3.98465	99	125	signal	0.0057173	0.0057173	TP53	HALLMARK_TGF_BETA_SIGNALING	0.192498	3.98465
pca_99_165158_125_signal	3.9719	99	125	signal	0.0057173	0.0057173	TP53	HALLMARK_TNFA_SIGNALING_VIA_NFKB	0.473325	3.9719
pca_99_165158_125_signal	3.96604	99	125	signal	0.0057173	0.0057173	TP53	HALLMARK_INFLAMMATORY_RESPONSE	0.210627	3.96604
pca_99_165158_125_signal	2.96486	99	125	signal	0.0057173	0.0057173	TP53	HALLMARK_G2M_CHECKPOINT	0.121022	2.96486
pca_99_165158_125_signal	2.8168900000000003	99	125	signal	0.0057173	0.0057173	TP53	HALLMARK_ANGIOGENESIS	0.0584408	2.8168900000000003
vae_46_451283_50_signal	10.4373	46	50	signal	-0.0057012	0.0057012	TP53	HALLMARK_ESTROGEN_RESPONSE_EARLY	1.319	10.4373
vae_46_451283_50_signal	9.53416	46	50	signal	-0.0057012	0.0057012	TP53	HALLMARK_ESTROGEN_RESPONSE_LATE	0.948882	9.53416
vae_46_451283_50_signal	8.26642	46	50	signal	-0.0057012	0.0057012	TP53	HALLMARK_XENOBIOTIC_METABOLISM	-4.51837	-8.26642
vae_46_451283_50_signal	6.14038	46	50	signal	-0.0057012	0.0057012	TP53	HALLMARK_MTORC1_SIGNALING	-3.33825	-6.14038
vae_46_451283_50_signal	4.65081	46	50	signal	-0.0057012	0.0057012	TP53	HALLMARK_KRAS_SIGNALING_DN	-0.25358800000000004	4.65081
vae_28_908341_100_signal	18.6562	28	100	signal	0.0056323	0.0056323	TP53	HALLMARK_EPITHELIAL_MESENCHYMAL_TRANSITION	-6.4806	-18.6562
vae_28_908341_100_signal	9.339319999999999	28	100	signal	0.0056323	0.0056323	TP53	HALLMARK_ESTROGEN_RESPONSE_EARLY	-6.01192	-9.339319999999999
vae_28_908341_100_signal	9.325280000000001	28	100	signal	0.0056323	0.0056323	TP53	HALLMARK_TNFA_SIGNALING_VIA_NFKB	-5.13135	-9.325280000000001
vae_28_908341_100_signal	8.96888	28	100	signal	0.0056323	0.0056323	TP53	HALLMARK_DNA_REPAIR	-0.6681819999999999	8.96888
vae_28_908341_100_signal	8.00842	28	100	signal	0.0056323	0.0056323	TP53	HALLMARK_E2F_TARGETS	-0.319731	8.00842
nmf_45_908341_150_signal	7.08828	45	150	signal	0.0054723	0.0054723	TP53	HALLMARK_MYC_TARGETS_V1	8.25797	7.08828
nmf_45_908341_150_signal	4.93455	45	150	signal	0.0054723	0.0054723	TP53	HALLMARK_MYC_TARGETS_V2	2.4882299999999997	4.93455
nmf_45_908341_150_signal	4.93208	45	150	signal	0.0054723	0.0054723	TP53	HALLMARK_MTORC1_SIGNALING	5.178030000000001	4.93208
nmf_45_908341_150_signal	2.1575	45	150	signal	0.0054723	0.0054723	TP53	HALLMARK_PROTEIN_SECRETION	3.1490099999999996	2.1575
nmf_45_908341_150_signal	2.03134	45	150	signal	0.0054723	0.0054723	TP53	HALLMARK_E2F_TARGETS	3.36869	2.03134
vae_67_978124_80_signal	10.2978	67	80	signal	-0.005377600000000001	0.005377600000000001	TP53	HALLMARK_ANDROGEN_RESPONSE	0.5300819999999999	10.2978
vae_67_978124_80_signal	9.97977	67	80	signal	-0.005377600000000001	0.005377600000000001	TP53	HALLMARK_PROTEIN_SECRETION	0.183178	9.97977
vae_67_978124_80_signal	7.234439999999999	67	80	signal	-0.005377600000000001	0.005377600000000001	TP53	HALLMARK_BILE_ACID_METABOLISM	0.0956297	7.234439999999999
vae_67_978124_80_signal	6.3585199999999995	67	80	signal	-0.005377600000000001	0.005377600000000001	TP53	HALLMARK_EPITHELIAL_MESENCHYMAL_TRANSITION	-3.8076800000000004	-6.3585199999999995
vae_67_978124_80_signal	5.81289	67	80	signal	-0.005377600000000001	0.005377600000000001	TP53	HALLMARK_TNFA_SIGNALING_VIA_NFKB	-3.7363800000000005	-5.81289
ica_142_908341_150_signal	3.9864800000000002	142	150	signal	0.005356199999999999	0.005356199999999999	TP53	HALLMARK_OXIDATIVE_PHOSPHORYLATION	-0.0129931	-3.9864800000000002
ica_142_908341_150_signal	3.9646	142	150	signal	0.005356199999999999	0.005356199999999999	TP53	HALLMARK_HYPOXIA	0.0339316	3.9646
ica_142_908341_150_signal	3.5329300000000003	142	150	signal	0.005356199999999999	0.005356199999999999	TP53	HALLMARK_CHOLESTEROL_HOMEOSTASIS	0.0159386	3.5329300000000003
ica_142_908341_150_signal	3.29152	142	150	signal	0.005356199999999999	0.005356199999999999	TP53	HALLMARK_INTERFERON_GAMMA_RESPONSE	-0.00148633	-3.29152
ica_142_908341_150_signal	3.0186900000000003	142	150	signal	0.005356199999999999	0.005356199999999999	TP53	HALLMARK_MTORC1_SIGNALING	0.0284873	3.0186900000000003
nmf_11_451283_90_signal	18.6469	11	90	signal	-0.0053219999999999995	0.0053219999999999995	TP53	HALLMARK_PROTEIN_SECRETION	10.5836	18.6469
nmf_11_451283_90_signal	12.6905	11	90	signal	-0.0053219999999999995	0.0053219999999999995	TP53	HALLMARK_MYC_TARGETS_V1	12.7924	12.6905
nmf_11_451283_90_signal	7.255160000000001	11	90	signal	-0.0053219999999999995	0.0053219999999999995	TP53	HALLMARK_UNFOLDED_PROTEIN_RESPONSE	5.30756	7.255160000000001
nmf_11_451283_90_signal	6.10519	11	90	signal	-0.0053219999999999995	0.0053219999999999995	TP53	HALLMARK_ESTROGEN_RESPONSE_EARLY	1.87758	-6.10519
nmf_11_451283_90_signal	4.7102	11	90	signal	-0.0053219999999999995	0.0053219999999999995	TP53	HALLMARK_EPITHELIAL_MESENCHYMAL_TRANSITION	1.34931	-4.7102
nmf_21_165158_100_signal	16.9643	21	100	signal	0.0052759999999999994	0.0052759999999999994	TP53	HALLMARK_MTORC1_SIGNALING	17.8583	16.9643
nmf_21_165158_100_signal	10.9246	21	100	signal	0.0052759999999999994	0.0052759999999999994	TP53	HALLMARK_MYC_TARGETS_V1	16.3412	10.9246
nmf_21_165158_100_signal	5.82742	21	100	signal	0.0052759999999999994	0.0052759999999999994	TP53	HALLMARK_INTERFERON_ALPHA_RESPONSE	1.34405	-5.82742
nmf_21_165158_100_signal	5.50689	21	100	signal	0.0052759999999999994	0.0052759999999999994	TP53	HALLMARK_G2M_CHECKPOINT	11.0703	5.50689
nmf_21_165158_100_signal	4.66171	21	100	signal	0.0052759999999999994	0.0052759999999999994	TP53	HALLMARK_REACTIVE_OXIGEN_SPECIES_PATHWAY	5.22921	4.66171
ica_18_165158_200_signal	9.1653	18	200	signal	0.005203899999999999	0.005203899999999999	TP53	HALLMARK_G2M_CHECKPOINT	0.120619	9.1653
ica_18_165158_200_signal	9.07134	18	200	signal	0.005203899999999999	0.005203899999999999	TP53	HALLMARK_MITOTIC_SPINDLE	0.105861	9.07134
ica_18_165158_200_signal	8.3319	18	200	signal	0.005203899999999999	0.005203899999999999	TP53	HALLMARK_MYC_TARGETS_V1	-0.073871	-8.3319
ica_18_165158_200_signal	6.08031	18	200	signal	0.005203899999999999	0.005203899999999999	TP53	HALLMARK_E2F_TARGETS	0.060574300000000005	6.08031
ica_18_165158_200_signal	5.40373	18	200	signal	0.005203899999999999	0.005203899999999999	TP53	HALLMARK_MYC_TARGETS_V2	-0.0251356	-5.40373
vae_46_908341_60_signal	21.6564	46	60	signal	-0.0048341	0.0048341	TP53	HALLMARK_TNFA_SIGNALING_VIA_NFKB	3.3923400000000004	21.6564
vae_46_908341_60_signal	6.56451	46	60	signal	-0.0048341	0.0048341	TP53	HALLMARK_MYOGENESIS	-3.8159199999999998	-6.56451
vae_46_908341_60_signal	5.91582	46	60	signal	-0.0048341	0.0048341	TP53	HALLMARK_MTORC1_SIGNALING	-3.27336	-5.91582
vae_46_908341_60_signal	5.10719	46	60	signal	-0.0048341	0.0048341	TP53	HALLMARK_E2F_TARGETS	-2.97873	-5.10719
vae_46_908341_60_signal	4.41714	46	60	signal	-0.0048341	0.0048341	TP53	HALLMARK_REACTIVE_OXIGEN_SPECIES_PATHWAY	-1.08734	-4.41714
pca_118_451283_125_signal	6.75997	118	125	signal	-0.0047772	0.0047772	TP53	HALLMARK_OXIDATIVE_PHOSPHORYLATION	0.59463	6.75997
pca_118_451283_125_signal	5.52148	118	125	signal	-0.0047772	0.0047772	TP53	HALLMARK_MITOTIC_SPINDLE	0.443974	5.52148
pca_118_451283_125_signal	5.09261	118	125	signal	-0.0047772	0.0047772	TP53	HALLMARK_MYC_TARGETS_V1	-0.525512	-5.09261
pca_118_451283_125_signal	3.16392	118	125	signal	-0.0047772	0.0047772	TP53	HALLMARK_TNFA_SIGNALING_VIA_NFKB	0.266667	3.16392
pca_118_451283_125_signal	3.0151	118	125	signal	-0.0047772	0.0047772	TP53	HALLMARK_IL2_STAT5_SIGNALING	-0.29315	-3.0151
nmf_25_451283_80_signal	7.58685	25	80	signal	0.0046206	0.0046206	TP53	HALLMARK_MYC_TARGETS_V1	5.789569999999999	7.58685
nmf_25_451283_80_signal	5.87563	25	80	signal	0.0046206	0.0046206	TP53	HALLMARK_PROTEIN_SECRETION	2.74346	5.87563
nmf_25_451283_80_signal	3.7665900000000003	25	80	signal	0.0046206	0.0046206	TP53	HALLMARK_EPITHELIAL_MESENCHYMAL_TRANSITION	0.603877	-3.7665900000000003
nmf_25_451283_80_signal	3.3294	25	80	signal	0.0046206	0.0046206	TP53	HALLMARK_MITOTIC_SPINDLE	3.5151199999999996	3.3294
nmf_25_451283_80_signal	2.89173	25	80	signal	0.0046206	0.0046206	TP53	HALLMARK_INFLAMMATORY_RESPONSE	0.81589	-2.89173
ica_61_978124_70_signal	3.9883699999999997	61	70	signal	-0.00458	0.00458	TP53	HALLMARK_MYC_TARGETS_V2	0.00234896	3.9883699999999997
ica_61_978124_70_signal	3.9581699999999995	61	70	signal	-0.00458	0.00458	TP53	HALLMARK_MYC_TARGETS_V1	-0.022474599999999997	-3.9581699999999995
ica_61_978124_70_signal	3.5225400000000002	61	70	signal	-0.00458	0.00458	TP53	HALLMARK_TNFA_SIGNALING_VIA_NFKB	-0.000690631	3.5225400000000002
ica_61_978124_70_signal	2.67035	61	70	signal	-0.00458	0.00458	TP53	HALLMARK_P53_PATHWAY	0.00147409	2.67035
ica_61_978124_70_signal	2.47151	61	70	signal	-0.00458	0.00458	TP53	HALLMARK_OXIDATIVE_PHOSPHORYLATION	-0.0157892	-2.47151
nmf_45_486191_200_signal	6.50482	45	200	signal	0.0045493	0.0045493	TP53	HALLMARK_MYC_TARGETS_V1	7.597110000000001	6.50482
nmf_45_486191_200_signal	5.19029	45	200	signal	0.0045493	0.0045493	TP53	HALLMARK_MTORC1_SIGNALING	4.916930000000001	5.19029
nmf_45_486191_200_signal	4.504230000000001	45	200	signal	0.0045493	0.0045493	TP53	HALLMARK_MYC_TARGETS_V2	2.46297	4.504230000000001
nmf_45_486191_200_signal	2.14058	45	200	signal	0.0045493	0.0045493	TP53	HALLMARK_E2F_TARGETS	3.38159	2.14058
nmf_45_486191_200_signal	1.96803	45	200	signal	0.0045493	0.0045493	TP53	HALLMARK_PROTEIN_SECRETION	2.91072	1.96803
nmf_174_486191_200_signal	6.9875300000000005	174	200	signal	0.0045128	0.0045128	TP53	HALLMARK_PROTEIN_SECRETION	6.20476	6.9875300000000005
nmf_174_486191_200_signal	6.109369999999999	174	200	signal	0.0045128	0.0045128	TP53	HALLMARK_MTORC1_SIGNALING	10.8462	6.109369999999999
nmf_174_486191_200_signal	5.78451	174	200	signal	0.0045128	0.0045128	TP53	HALLMARK_KRAS_SIGNALING_DN	1.5361	-5.78451
nmf_174_486191_200_signal	5.5696	174	200	signal	0.0045128	0.0045128	TP53	HALLMARK_ANDROGEN_RESPONSE	5.74747	5.5696
nmf_174_486191_200_signal	5.4412	174	200	signal	0.0045128	0.0045128	TP53	HALLMARK_INFLAMMATORY_RESPONSE	2.52124	-5.4412
dae_89_486191_125_signal	4.1422099999999995	89	125	signal	-0.0045035	0.0045035	TP53	HALLMARK_ESTROGEN_RESPONSE_LATE	-3.6046099999999996	-4.1422099999999995
dae_89_486191_125_signal	3.88095	89	125	signal	-0.0045035	0.0045035	TP53	HALLMARK_ADIPOGENESIS	-2.44627	-3.88095
dae_89_486191_125_signal	3.4426900000000002	89	125	signal	-0.0045035	0.0045035	TP53	HALLMARK_KRAS_SIGNALING_UP	-3.28045	-3.4426900000000002
dae_89_486191_125_signal	3.1019900000000002	89	125	signal	-0.0045035	0.0045035	TP53	HALLMARK_MTORC1_SIGNALING	-2.65875	-3.1019900000000002
dae_89_486191_125_signal	2.8074	89	125	signal	-0.0045035	0.0045035	TP53	HALLMARK_OXIDATIVE_PHOSPHORYLATION	-0.055164599999999994	2.8074
pca_99_978124_125_signal	4.17595	99	125	signal	0.0044583	0.0044583	TP53	HALLMARK_INFLAMMATORY_RESPONSE	0.203988	4.17595
pca_99_978124_125_signal	4.17361	99	125	signal	0.0044583	0.0044583	TP53	HALLMARK_TGF_BETA_SIGNALING	0.18873299999999998	4.17361
pca_99_978124_125_signal	4.09443	99	125	signal	0.0044583	0.0044583	TP53	HALLMARK_TNFA_SIGNALING_VIA_NFKB	0.466789	4.09443
pca_99_978124_125_signal	3.01947	99	125	signal	0.0044583	0.0044583	TP53	HALLMARK_ANGIOGENESIS	0.0555337	3.01947
pca_99_978124_125_signal	2.96712	99	125	signal	0.0044583	0.0044583	TP53	HALLMARK_G2M_CHECKPOINT	0.114881	2.96712
dae_6_978124_100_signal	10.2544	6	100	signal	0.0041949	0.0041949	TP53	HALLMARK_TNFA_SIGNALING_VIA_NFKB	-5.5696699999999995	-10.2544
dae_6_978124_100_signal	8.62551	6	100	signal	0.0041949	0.0041949	TP53	HALLMARK_APICAL_JUNCTION	1.6795099999999998	8.62551
dae_6_978124_100_signal	5.85996	6	100	signal	0.0041949	0.0041949	TP53	HALLMARK_ADIPOGENESIS	-2.77995	-5.85996
dae_6_978124_100_signal	5.69271	6	100	signal	0.0041949	0.0041949	TP53	HALLMARK_EPITHELIAL_MESENCHYMAL_TRANSITION	3.0933599999999997	5.69271
dae_6_978124_100_signal	4.4701699999999995	6	100	signal	0.0041949	0.0041949	TP53	HALLMARK_INFLAMMATORY_RESPONSE	-3.34491	-4.4701699999999995
ica_19_486191_60_signal	4.18964	19	60	signal	-0.004153100000000001	0.004153100000000001	TP53	HALLMARK_MYC_TARGETS_V1	-0.0171903	-4.18964
ica_19_486191_60_signal	4.1024400000000005	19	60	signal	-0.004153100000000001	0.004153100000000001	TP53	HALLMARK_PEROXISOME	-0.00783222	-4.1024400000000005
ica_19_486191_60_signal	4.03174	19	60	signal	-0.004153100000000001	0.004153100000000001	TP53	HALLMARK_ADIPOGENESIS	-0.0131332	-4.03174
ica_19_486191_60_signal	3.8993900000000004	19	60	signal	-0.004153100000000001	0.004153100000000001	TP53	HALLMARK_OXIDATIVE_PHOSPHORYLATION	-0.018649799999999998	-3.8993900000000004
ica_19_486191_60_signal	3.8384199999999997	19	60	signal	-0.004153100000000001	0.004153100000000001	TP53	HALLMARK_UNFOLDED_PROTEIN_RESPONSE	-0.013869	-3.8384199999999997
nmf_25_486191_70_signal	9.13862	25	70	signal	0.0041319	0.0041319	TP53	HALLMARK_MYC_TARGETS_V1	6.49	9.13862
nmf_25_486191_70_signal	5.63471	25	70	signal	0.0041319	0.0041319	TP53	HALLMARK_PROTEIN_SECRETION	2.93234	5.63471
nmf_25_486191_70_signal	5.3739300000000005	25	70	signal	0.0041319	0.0041319	TP53	HALLMARK_EPITHELIAL_MESENCHYMAL_TRANSITION	0.5721189999999999	-5.3739300000000005
nmf_25_486191_70_signal	3.63018	25	70	signal	0.0041319	0.0041319	TP53	HALLMARK_MITOTIC_SPINDLE	3.8965099999999997	3.63018
nmf_25_486191_70_signal	3.17588	25	70	signal	0.0041319	0.0041319	TP53	HALLMARK_APICAL_SURFACE	0.114304	-3.17588
vae_20_486191_60_signal	9.98932	20	60	signal	-0.0040427	0.0040427	TP53	HALLMARK_MYOGENESIS	-4.2495	-9.98932
vae_20_486191_60_signal	8.246780000000001	20	60	signal	-0.0040427	0.0040427	TP53	HALLMARK_OXIDATIVE_PHOSPHORYLATION	-0.53825	8.246780000000001
vae_20_486191_60_signal	5.58863	20	60	signal	-0.0040427	0.0040427	TP53	HALLMARK_EPITHELIAL_MESENCHYMAL_TRANSITION	-5.11487	-5.58863
vae_20_486191_60_signal	5.44752	20	60	signal	-0.0040427	0.0040427	TP53	HALLMARK_ESTROGEN_RESPONSE_EARLY	-0.752583	5.44752
vae_20_486191_60_signal	5.43125	20	60	signal	-0.0040427	0.0040427	TP53	HALLMARK_APICAL_JUNCTION	-3.27719	-5.43125
ica_18_978124_45_signal	15.0769	18	45	signal	-0.003998300000000001	0.003998300000000001	TP53	HALLMARK_INTERFERON_ALPHA_RESPONSE	0.032773000000000004	15.0769
ica_18_978124_45_signal	12.4476	18	45	signal	-0.003998300000000001	0.003998300000000001	TP53	HALLMARK_REACTIVE_OXIGEN_SPECIES_PATHWAY	-0.00804062	-12.4476
ica_18_978124_45_signal	10.3121	18	45	signal	-0.003998300000000001	0.003998300000000001	TP53	HALLMARK_INTERFERON_GAMMA_RESPONSE	0.0379994	10.3121
ica_18_978124_45_signal	7.05605	18	45	signal	-0.003998300000000001	0.003998300000000001	TP53	HALLMARK_PROTEIN_SECRETION	-0.014344899999999999	-7.05605
ica_18_978124_45_signal	5.045719999999999	18	45	signal	-0.003998300000000001	0.003998300000000001	TP53	HALLMARK_G2M_CHECKPOINT	0.012550299999999999	5.045719999999999
vae_105_486191_200_signal	9.26512	105	200	signal	-0.0039383000000000005	0.0039383000000000005	TP53	HALLMARK_XENOBIOTIC_METABOLISM	-3.96571	-9.26512
vae_105_486191_200_signal	5.71002	105	200	signal	-0.0039383000000000005	0.0039383000000000005	TP53	HALLMARK_ESTROGEN_RESPONSE_EARLY	-0.8408260000000001	5.71002
vae_105_486191_200_signal	4.27916	105	200	signal	-0.0039383000000000005	0.0039383000000000005	TP53	HALLMARK_PROTEIN_SECRETION	-0.7387729999999999	4.27916
vae_105_486191_200_signal	4.06467	105	200	signal	-0.0039383000000000005	0.0039383000000000005	TP53	HALLMARK_SPERMATOGENESIS	-0.7172310000000001	4.06467
vae_105_486191_200_signal	3.64204	105	200	signal	-0.0039383000000000005	0.0039383000000000005	TP53	HALLMARK_UV_RESPONSE_DN	-0.8662540000000001	3.64204
ica_45_486191_150_signal	4.03078	45	150	signal	0.0039019	0.0039019	TP53	HALLMARK_OXIDATIVE_PHOSPHORYLATION	-0.0143524	-4.03078
ica_45_486191_150_signal	3.99106	45	150	signal	0.0039019	0.0039019	TP53	HALLMARK_HYPOXIA	0.0328274	3.99106
ica_45_486191_150_signal	3.5683599999999998	45	150	signal	0.0039019	0.0039019	TP53	HALLMARK_CHOLESTEROL_HOMEOSTASIS	0.0153477	3.5683599999999998
ica_45_486191_150_signal	3.54504	45	150	signal	0.0039019	0.0039019	TP53	HALLMARK_ESTROGEN_RESPONSE_EARLY	0.023288099999999996	3.54504
ica_45_486191_150_signal	3.24084	45	150	signal	0.0039019	0.0039019	TP53	HALLMARK_ESTROGEN_RESPONSE_LATE	0.022591299999999998	3.24084
vae_25_908341_40_signal	8.83503	25	40	signal	-0.0038832999999999997	0.0038832999999999997	TP53	HALLMARK_ESTROGEN_RESPONSE_EARLY	-2.13234	8.83503
vae_25_908341_40_signal	7.215139999999999	25	40	signal	-0.0038832999999999997	0.0038832999999999997	TP53	HALLMARK_COAGULATION	-5.17019	-7.215139999999999
vae_25_908341_40_signal	7.1502	25	40	signal	-0.0038832999999999997	0.0038832999999999997	TP53	HALLMARK_HEME_METABOLISM	-2.52201	7.1502
vae_25_908341_40_signal	5.22925	25	40	signal	-0.0038832999999999997	0.0038832999999999997	TP53	HALLMARK_SPERMATOGENESIS	-1.28206	5.22925
vae_25_908341_40_signal	5.08381	25	40	signal	-0.0038832999999999997	0.0038832999999999997	TP53	HALLMARK_WNT_BETA_CATENIN_SIGNALING	0.016283199999999998	5.08381
vae_7_486191_100_signal	6.960310000000001	7	100	signal	-0.0038461999999999997	0.0038461999999999997	TP53	HALLMARK_OXIDATIVE_PHOSPHORYLATION	-1.2488	6.960310000000001
vae_7_486191_100_signal	6.823639999999999	7	100	signal	-0.0038461999999999997	0.0038461999999999997	TP53	HALLMARK_ESTROGEN_RESPONSE_EARLY	-0.7133	6.823639999999999
vae_7_486191_100_signal	5.784680000000001	7	100	signal	-0.0038461999999999997	0.0038461999999999997	TP53	HALLMARK_EPITHELIAL_MESENCHYMAL_TRANSITION	-5.033180000000001	-5.784680000000001
vae_7_486191_100_signal	5.59543	7	100	signal	-0.0038461999999999997	0.0038461999999999997	TP53	HALLMARK_APICAL_JUNCTION	-4.73415	-5.59543
vae_7_486191_100_signal	4.24521	7	100	signal	-0.0038461999999999997	0.0038461999999999997	TP53	HALLMARK_INTERFERON_GAMMA_RESPONSE	-4.18813	-4.24521
dae_30_165158_50_signal	8.675989999999999	30	50	signal	-0.0038437	0.0038437	TP53	HALLMARK_INTERFERON_ALPHA_RESPONSE	-6.08534	-8.675989999999999
dae_30_165158_50_signal	7.34638	30	50	signal	-0.0038437	0.0038437	TP53	HALLMARK_INTERFERON_GAMMA_RESPONSE	-7.95958	-7.34638
dae_30_165158_50_signal	5.545640000000001	30	50	signal	-0.0038437	0.0038437	TP53	HALLMARK_MYOGENESIS	-7.06561	-5.545640000000001
dae_30_165158_50_signal	4.99324	30	50	signal	-0.0038437	0.0038437	TP53	HALLMARK_XENOBIOTIC_METABOLISM	-6.68675	-4.99324
dae_30_165158_50_signal	4.8009900000000005	30	50	signal	-0.0038437	0.0038437	TP53	HALLMARK_APICAL_JUNCTION	-4.88539	-4.8009900000000005
ica_52_908341_60_signal	5.0586400000000005	52	60	signal	-0.0036988	0.0036988	TP53	HALLMARK_ADIPOGENESIS	-0.0166978	-5.0586400000000005
ica_52_908341_60_signal	4.70915	52	60	signal	-0.0036988	0.0036988	TP53	HALLMARK_OXIDATIVE_PHOSPHORYLATION	-0.022671599999999997	-4.70915
ica_52_908341_60_signal	3.99106	52	60	signal	-0.0036988	0.0036988	TP53	HALLMARK_MYC_TARGETS_V1	-0.0163619	-3.99106
ica_52_908341_60_signal	3.66371	52	60	signal	-0.0036988	0.0036988	TP53	HALLMARK_COMPLEMENT	0.00515259	3.66371
ica_52_908341_60_signal	3.5417099999999997	52	60	signal	-0.0036988	0.0036988	TP53	HALLMARK_PEROXISOME	-0.00804979	-3.5417099999999997
pca_80_165158_90_signal	6.66177	80	90	signal	0.0035765000000000003	0.0035765000000000003	TP53	HALLMARK_HYPOXIA	0.789891	6.66177
pca_80_165158_90_signal	5.06818	80	90	signal	0.0035765000000000003	0.0035765000000000003	TP53	HALLMARK_ADIPOGENESIS	0.580381	5.06818
pca_80_165158_90_signal	4.16825	80	90	signal	0.0035765000000000003	0.0035765000000000003	TP53	HALLMARK_EPITHELIAL_MESENCHYMAL_TRANSITION	0.6312369999999999	4.16825
pca_80_165158_90_signal	3.56985	80	90	signal	0.0035765000000000003	0.0035765000000000003	TP53	HALLMARK_REACTIVE_OXIGEN_SPECIES_PATHWAY	-0.216375	-3.56985
pca_80_165158_90_signal	3.1513400000000003	80	90	signal	0.0035765000000000003	0.0035765000000000003	TP53	HALLMARK_PI3K_AKT_MTOR_SIGNALING	-0.249523	-3.1513400000000003
vae_18_908341_80_signal	9.1669	18	80	signal	-0.0035688000000000004	0.0035688000000000004	TP53	HALLMARK_EPITHELIAL_MESENCHYMAL_TRANSITION	-6.0505	-9.1669
vae_18_908341_80_signal	8.360389999999999	18	80	signal	-0.0035688000000000004	0.0035688000000000004	TP53	HALLMARK_BILE_ACID_METABOLISM	0.28765100000000005	8.360389999999999
vae_18_908341_80_signal	6.42344	18	80	signal	-0.0035688000000000004	0.0035688000000000004	TP53	HALLMARK_CHOLESTEROL_HOMEOSTASIS	0.35591799999999996	6.42344
vae_18_908341_80_signal	6.21957	18	80	signal	-0.0035688000000000004	0.0035688000000000004	TP53	HALLMARK_MYC_TARGETS_V1	-3.84102	-6.21957
vae_18_908341_80_signal	5.350280000000001	18	80	signal	-0.0035688000000000004	0.0035688000000000004	TP53	HALLMARK_DNA_REPAIR	-0.693883	5.350280000000001
ica_2_451283_30_signal	10.3613	2	30	signal	0.0035481	0.0035481	TP53	HALLMARK_G2M_CHECKPOINT	-0.025428599999999996	-10.3613
ica_2_451283_30_signal	9.98306	2	30	signal	0.0035481	0.0035481	TP53	HALLMARK_E2F_TARGETS	-0.0283107	-9.98306
ica_2_451283_30_signal	6.6874899999999995	2	30	signal	0.0035481	0.0035481	TP53	HALLMARK_MTORC1_SIGNALING	0.0119272	6.6874899999999995
ica_2_451283_30_signal	5.79734	2	30	signal	0.0035481	0.0035481	TP53	HALLMARK_PROTEIN_SECRETION	0.010029600000000001	5.79734
ica_2_451283_30_signal	5.53598	2	30	signal	0.0035481	0.0035481	TP53	HALLMARK_MYC_TARGETS_V1	-0.00925446	-5.53598
dae_12_978124_50_signal	12.9177	12	50	signal	0.0034408999999999998	0.0034408999999999998	TP53	HALLMARK_MTORC1_SIGNALING	7.02135	12.9177
dae_12_978124_50_signal	11.2724	12	50	signal	0.0034408999999999998	0.0034408999999999998	TP53	HALLMARK_E2F_TARGETS	6.10021	11.2724
dae_12_978124_50_signal	9.72932	12	50	signal	0.0034408999999999998	0.0034408999999999998	TP53	HALLMARK_MYOGENESIS	-4.87274	-9.72932
dae_12_978124_50_signal	9.12733	12	50	signal	0.0034408999999999998	0.0034408999999999998	TP53	HALLMARK_MYC_TARGETS_V1	8.47291	9.12733
dae_12_978124_50_signal	7.025239999999999	12	50	signal	0.0034408999999999998	0.0034408999999999998	TP53	HALLMARK_ESTROGEN_RESPONSE_EARLY	-4.952369999999999	-7.025239999999999
vae_32_908341_60_signal	10.0455	32	60	signal	-0.0033884999999999996	0.0033884999999999996	TP53	HALLMARK_G2M_CHECKPOINT	0.412422	10.0455
vae_32_908341_60_signal	8.32692	32	60	signal	-0.0033884999999999996	0.0033884999999999996	TP53	HALLMARK_XENOBIOTIC_METABOLISM	-4.6765300000000005	-8.32692
vae_32_908341_60_signal	8.04984	32	60	signal	-0.0033884999999999996	0.0033884999999999996	TP53	HALLMARK_KRAS_SIGNALING_UP	-4.73284	-8.04984
vae_32_908341_60_signal	7.20675	32	60	signal	-0.0033884999999999996	0.0033884999999999996	TP53	HALLMARK_E2F_TARGETS	0.5346029999999999	7.20675
vae_32_908341_60_signal	7.110760000000001	32	60	signal	-0.0033884999999999996	0.0033884999999999996	TP53	HALLMARK_COAGULATION	-3.9953199999999995	-7.110760000000001
ica_145_978124_200_signal	4.900469999999999	145	200	signal	-0.0033147	0.0033147	TP53	HALLMARK_HEME_METABOLISM	0.00470708	4.900469999999999
ica_145_978124_200_signal	3.8813199999999997	145	200	signal	-0.0033147	0.0033147	TP53	HALLMARK_HEDGEHOG_SIGNALING	-0.00766926	-3.8813199999999997
ica_145_978124_200_signal	3.3218400000000003	145	200	signal	-0.0033147	0.0033147	TP53	HALLMARK_MYOGENESIS	-0.0228798	-3.3218400000000003
ica_145_978124_200_signal	3.2622400000000003	145	200	signal	-0.0033147	0.0033147	TP53	HALLMARK_CHOLESTEROL_HOMEOSTASIS	-0.0191012	-3.2622400000000003
ica_145_978124_200_signal	3.0848299999999997	145	200	signal	-0.0033147	0.0033147	TP53	HALLMARK_MYC_TARGETS_V1	-0.0384162	-3.0848299999999997
nmf_45_451283_200_signal	6.341069999999999	45	200	signal	0.0032101	0.0032101	TP53	HALLMARK_MYC_TARGETS_V1	7.5727	6.341069999999999
nmf_45_451283_200_signal	4.89356	45	200	signal	0.0032101	0.0032101	TP53	HALLMARK_MTORC1_SIGNALING	5.06695	4.89356
nmf_45_451283_200_signal	4.38649	45	200	signal	0.0032101	0.0032101	TP53	HALLMARK_MYC_TARGETS_V2	2.54786	4.38649
nmf_45_451283_200_signal	2.13726	45	200	signal	0.0032101	0.0032101	TP53	HALLMARK_PROTEIN_SECRETION	3.1438	2.13726
nmf_45_451283_200_signal	2.03554	45	200	signal	0.0032101	0.0032101	TP53	HALLMARK_E2F_TARGETS	3.4151599999999998	2.03554
ica_11_165158_150_signal	3.28124	11	150	signal	0.0030471	0.0030471	TP53	HALLMARK_XENOBIOTIC_METABOLISM	0.00502758	3.28124
ica_11_165158_150_signal	2.97507	11	150	signal	0.0030471	0.0030471	TP53	HALLMARK_MYC_TARGETS_V1	-0.0292322	-2.97507
ica_11_165158_150_signal	2.95769	11	150	signal	0.0030471	0.0030471	TP53	HALLMARK_OXIDATIVE_PHOSPHORYLATION	-0.030939099999999997	-2.95769
ica_11_165158_150_signal	2.5989	11	150	signal	0.0030471	0.0030471	TP53	HALLMARK_APICAL_SURFACE	-0.0104056	-2.5989
ica_11_165158_150_signal	2.35323	11	150	signal	0.0030471	0.0030471	TP53	HALLMARK_IL2_STAT5_SIGNALING	0.000426039	2.35323
ica_32_486191_45_signal	8.28688	32	45	signal	0.0028766	0.0028766	TP53	HALLMARK_INTERFERON_ALPHA_RESPONSE	0.024509599999999996	8.28688
ica_32_486191_45_signal	7.46468	32	45	signal	0.0028766	0.0028766	TP53	HALLMARK_INTERFERON_GAMMA_RESPONSE	0.027833499999999997	7.46468
ica_32_486191_45_signal	5.1599900000000005	32	45	signal	0.0028766	0.0028766	TP53	HALLMARK_E2F_TARGETS	-0.00470652	-5.1599900000000005
ica_32_486191_45_signal	4.57314	32	45	signal	0.0028766	0.0028766	TP53	HALLMARK_MYC_TARGETS_V1	0.0109661	4.57314
ica_32_486191_45_signal	3.1213	32	45	signal	0.0028766	0.0028766	TP53	HALLMARK_EPITHELIAL_MESENCHYMAL_TRANSITION	-0.00400431	-3.1213
nmf_45_165158_150_signal	7.17408	45	150	signal	0.0028318	0.0028318	TP53	HALLMARK_MYC_TARGETS_V1	7.8196699999999995	7.17408
nmf_45_165158_150_signal	5.26066	45	150	signal	0.0028318	0.0028318	TP53	HALLMARK_MTORC1_SIGNALING	5.1899	5.26066
nmf_45_165158_150_signal	5.03445	45	150	signal	0.0028318	0.0028318	TP53	HALLMARK_MYC_TARGETS_V2	2.53268	5.03445
nmf_45_165158_150_signal	2.55554	45	150	signal	0.0028318	0.0028318	TP53	HALLMARK_PROTEIN_SECRETION	3.21957	2.55554
nmf_45_165158_150_signal	1.86727	45	150	signal	0.0028318	0.0028318	TP53	HALLMARK_KRAS_SIGNALING_UP	0.33365300000000003	-1.86727
nmf_130_486191_150_signal	8.92483	130	150	signal	0.0025746	0.0025746	TP53	HALLMARK_UNFOLDED_PROTEIN_RESPONSE	2.9586099999999997	8.92483
nmf_130_486191_150_signal	5.62611	130	150	signal	0.0025746	0.0025746	TP53	HALLMARK_MITOTIC_SPINDLE	3.78451	5.62611
nmf_130_486191_150_signal	4.44605	130	150	signal	0.0025746	0.0025746	TP53	HALLMARK_MYC_TARGETS_V1	4.29329	4.44605
nmf_130_486191_150_signal	4.13494	130	150	signal	0.0025746	0.0025746	TP53	HALLMARK_E2F_TARGETS	3.35457	4.13494
nmf_130_486191_150_signal	3.5283599999999997	130	150	signal	0.0025746	0.0025746	TP53	HALLMARK_COAGULATION	0.5237569999999999	-3.5283599999999997
pca_23_978124_30_signal	22.8499	23	30	signal	0.0024683000000000005	0.0024683000000000005	TP53	HALLMARK_INTERFERON_ALPHA_RESPONSE	1.8965	22.8499
pca_23_978124_30_signal	16.4017	23	30	signal	0.0024683000000000005	0.0024683000000000005	TP53	HALLMARK_INTERFERON_GAMMA_RESPONSE	2.26329	16.4017
pca_23_978124_30_signal	6.20531	23	30	signal	0.0024683000000000005	0.0024683000000000005	TP53	HALLMARK_ESTROGEN_RESPONSE_LATE	-0.132819	-6.20531
pca_23_978124_30_signal	5.2432	23	30	signal	0.0024683000000000005	0.0024683000000000005	TP53	HALLMARK_XENOBIOTIC_METABOLISM	-0.389226	-5.2432
pca_23_978124_30_signal	3.56147	23	30	signal	0.0024683000000000005	0.0024683000000000005	TP53	HALLMARK_ESTROGEN_RESPONSE_EARLY	-0.1815	-3.56147
ica_130_978124_200_signal	6.3224599999999995	130	200	signal	-0.0021341	0.0021341	TP53	HALLMARK_P53_PATHWAY	0.0466533	6.3224599999999995
ica_130_978124_200_signal	4.3260000000000005	130	200	signal	-0.0021341	0.0021341	TP53	HALLMARK_APICAL_JUNCTION	-0.0106565	-4.3260000000000005
ica_130_978124_200_signal	2.7357099999999996	130	200	signal	-0.0021341	0.0021341	TP53	HALLMARK_UNFOLDED_PROTEIN_RESPONSE	-0.00529522	-2.7357099999999996
ica_130_978124_200_signal	2.72891	130	200	signal	-0.0021341	0.0021341	TP53	HALLMARK_REACTIVE_OXIGEN_SPECIES_PATHWAY	0.0124006	2.72891
ica_130_978124_200_signal	2.60018	130	200	signal	-0.0021341	0.0021341	TP53	HALLMARK_INTERFERON_GAMMA_RESPONSE	-0.00636551	-2.60018
ica_36_978124_40_signal	4.506	36	40	signal	0.0021329	0.0021329	TP53	HALLMARK_OXIDATIVE_PHOSPHORYLATION	0.0121741	4.506
ica_36_978124_40_signal	3.12696	36	40	signal	0.0021329	0.0021329	TP53	HALLMARK_GLYCOLYSIS	-0.00639975	-3.12696
ica_36_978124_40_signal	3.07078	36	40	signal	0.0021329	0.0021329	TP53	HALLMARK_E2F_TARGETS	0.00918103	3.07078
ica_36_978124_40_signal	3.04313	36	40	signal	0.0021329	0.0021329	TP53	HALLMARK_MYC_TARGETS_V1	0.0108615	3.04313
ica_36_978124_40_signal	2.8144099999999996	36	40	signal	0.0021329	0.0021329	TP53	HALLMARK_HEDGEHOG_SIGNALING	-0.00215622	-2.8144099999999996
ica_31_978124_45_signal	8.15525	31	45	signal	-0.0019980999999999996	0.0019980999999999996	TP53	HALLMARK_INTERFERON_ALPHA_RESPONSE	-0.0241767	-8.15525
ica_31_978124_45_signal	7.35129	31	45	signal	-0.0019980999999999996	0.0019980999999999996	TP53	HALLMARK_INTERFERON_GAMMA_RESPONSE	-0.0273557	-7.35129
ica_31_978124_45_signal	5.08555	31	45	signal	-0.0019980999999999996	0.0019980999999999996	TP53	HALLMARK_MYC_TARGETS_V1	-0.0116307	-5.08555
ica_31_978124_45_signal	4.48205	31	45	signal	-0.0019980999999999996	0.0019980999999999996	TP53	HALLMARK_E2F_TARGETS	0.00384907	4.48205
ica_31_978124_45_signal	3.1711099999999997	31	45	signal	-0.0019980999999999996	0.0019980999999999996	TP53	HALLMARK_EPITHELIAL_MESENCHYMAL_TRANSITION	0.00430153	3.1711099999999997
pca_23_908341_25_signal	22.8076	23	25	signal	0.0015295999999999999	0.0015295999999999999	TP53	HALLMARK_INTERFERON_ALPHA_RESPONSE	1.8780700000000001	22.8076
pca_23_908341_25_signal	16.3517	23	25	signal	0.0015295999999999999	0.0015295999999999999	TP53	HALLMARK_INTERFERON_GAMMA_RESPONSE	2.23686	16.3517
pca_23_908341_25_signal	6.23128	23	25	signal	0.0015295999999999999	0.0015295999999999999	TP53	HALLMARK_ESTROGEN_RESPONSE_LATE	-0.1329	-6.23128
pca_23_908341_25_signal	5.263319999999999	23	25	signal	0.0015295999999999999	0.0015295999999999999	TP53	HALLMARK_XENOBIOTIC_METABOLISM	-0.38427100000000003	-5.263319999999999
pca_23_908341_25_signal	3.62846	23	25	signal	0.0015295999999999999	0.0015295999999999999	TP53	HALLMARK_ESTROGEN_RESPONSE_EARLY	-0.18651500000000001	-3.62846
ica_109_978124_150_signal	3.7866199999999997	109	150	signal	-0.0013912	0.0013912	TP53	HALLMARK_CHOLESTEROL_HOMEOSTASIS	-0.0164068	-3.7866199999999997
ica_109_978124_150_signal	3.7307900000000003	109	150	signal	-0.0013912	0.0013912	TP53	HALLMARK_OXIDATIVE_PHOSPHORYLATION	0.0124035	3.7307900000000003
ica_109_978124_150_signal	3.59539	109	150	signal	-0.0013912	0.0013912	TP53	HALLMARK_HYPOXIA	-0.031306	-3.59539
ica_109_978124_150_signal	3.3160800000000004	109	150	signal	-0.0013912	0.0013912	TP53	HALLMARK_MITOTIC_SPINDLE	-0.026885700000000002	-3.3160800000000004
ica_109_978124_150_signal	3.28272	109	150	signal	-0.0013912	0.0013912	TP53	HALLMARK_ESTROGEN_RESPONSE_EARLY	-0.022833799999999998	-3.28272
pca_23_908341_30_signal	22.8632	23	30	signal	0.0013897	0.0013897	TP53	HALLMARK_INTERFERON_ALPHA_RESPONSE	1.89778	22.8632
pca_23_908341_30_signal	16.3635	23	30	signal	0.0013897	0.0013897	TP53	HALLMARK_INTERFERON_GAMMA_RESPONSE	2.2682599999999997	16.3635
pca_23_908341_30_signal	6.1933	23	30	signal	0.0013897	0.0013897	TP53	HALLMARK_ESTROGEN_RESPONSE_LATE	-0.132412	-6.1933
pca_23_908341_30_signal	5.24213	23	30	signal	0.0013897	0.0013897	TP53	HALLMARK_XENOBIOTIC_METABOLISM	-0.387185	-5.24213
pca_23_908341_30_signal	3.5646400000000003	23	30	signal	0.0013897	0.0013897	TP53	HALLMARK_ESTROGEN_RESPONSE_EARLY	-0.180206	-3.5646400000000003
nmf_130_165158_200_signal	11.4158	130	200	signal	0.001377	0.001377	TP53	HALLMARK_UNFOLDED_PROTEIN_RESPONSE	2.49053	11.4158
nmf_130_165158_200_signal	5.93511	130	200	signal	0.001377	0.001377	TP53	HALLMARK_MITOTIC_SPINDLE	3.27515	5.93511
nmf_130_165158_200_signal	4.80812	130	200	signal	0.001377	0.001377	TP53	HALLMARK_MYC_TARGETS_V1	4.37491	4.80812
nmf_130_165158_200_signal	4.6775400000000005	130	200	signal	0.001377	0.001377	TP53	HALLMARK_E2F_TARGETS	2.9476400000000003	4.6775400000000005
nmf_130_165158_200_signal	3.10412	130	200	signal	0.001377	0.001377	TP53	HALLMARK_COAGULATION	0.21395999999999998	-3.10412
nmf_140_451283_150_signal	7.94429	140	150	signal	0.0013378	0.0013378	TP53	HALLMARK_UNFOLDED_PROTEIN_RESPONSE	3.61651	7.94429
nmf_140_451283_150_signal	5.06856	140	150	signal	0.0013378	0.0013378	TP53	HALLMARK_MITOTIC_SPINDLE	5.197430000000001	5.06856
nmf_140_451283_150_signal	4.53346	140	150	signal	0.0013378	0.0013378	TP53	HALLMARK_MYOGENESIS	1.04251	-4.53346
nmf_140_451283_150_signal	4.27861	140	150	signal	0.0013378	0.0013378	TP53	HALLMARK_GLYCOLYSIS	4.09994	4.27861
nmf_140_451283_150_signal	4.0052900000000005	140	150	signal	0.0013378	0.0013378	TP53	HALLMARK_MYC_TARGETS_V1	5.42472	4.0052900000000005
ica_5_486191_40_signal	4.45138	5	40	signal	0.0012315999999999998	0.0012315999999999998	TP53	HALLMARK_OXIDATIVE_PHOSPHORYLATION	0.011987600000000001	4.45138
ica_5_486191_40_signal	3.13859	5	40	signal	0.0012315999999999998	0.0012315999999999998	TP53	HALLMARK_GLYCOLYSIS	-0.00640569	-3.13859
ica_5_486191_40_signal	3.0764299999999998	5	40	signal	0.0012315999999999998	0.0012315999999999998	TP53	HALLMARK_MYC_TARGETS_V1	0.0109666	3.0764299999999998
ica_5_486191_40_signal	2.89978	5	40	signal	0.0012315999999999998	0.0012315999999999998	TP53	HALLMARK_E2F_TARGETS	0.00880666	2.89978
ica_5_486191_40_signal	2.80441	5	40	signal	0.0012315999999999998	0.0012315999999999998	TP53	HALLMARK_HEDGEHOG_SIGNALING	-0.00212232	-2.80441
nmf_25_486191_200_signal	6.42963	25	200	signal	0.0012107	0.0012107	TP53	HALLMARK_PROTEIN_SECRETION	2.61213	6.42963
nmf_25_486191_200_signal	4.44445	25	200	signal	0.0012107	0.0012107	TP53	HALLMARK_MYC_TARGETS_V1	3.74645	4.44445
nmf_25_486191_200_signal	2.42198	25	200	signal	0.0012107	0.0012107	TP53	HALLMARK_GLYCOLYSIS	2.67817	2.42198
nmf_25_486191_200_signal	2.13463	25	200	signal	0.0012107	0.0012107	TP53	HALLMARK_MITOTIC_SPINDLE	3.1045700000000003	2.13463
nmf_25_486191_200_signal	2.1154	25	200	signal	0.0012107	0.0012107	TP53	HALLMARK_MYC_TARGETS_V2	1.6739400000000002	2.1154
ica_4_451283_60_signal	7.81688	4	60	signal	0.0011665999999999998	0.0011665999999999998	TP53	HALLMARK_OXIDATIVE_PHOSPHORYLATION	0.017847799999999997	7.81688
ica_4_451283_60_signal	5.58521	4	60	signal	0.0011665999999999998	0.0011665999999999998	TP53	HALLMARK_INTERFERON_ALPHA_RESPONSE	0.0114086	5.58521
ica_4_451283_60_signal	3.32977	4	60	signal	0.0011665999999999998	0.0011665999999999998	TP53	HALLMARK_MYC_TARGETS_V1	0.00759765	3.32977
ica_4_451283_60_signal	3.3239099999999997	4	60	signal	0.0011665999999999998	0.0011665999999999998	TP53	HALLMARK_INTERFERON_GAMMA_RESPONSE	0.012765799999999999	3.3239099999999997
ica_4_451283_60_signal	2.70302	4	60	signal	0.0011665999999999998	0.0011665999999999998	TP53	HALLMARK_EPITHELIAL_MESENCHYMAL_TRANSITION	-0.00501846	-2.70302
ica_23_451283_40_signal	4.52009	23	40	signal	0.0010710000000000001	0.0010710000000000001	TP53	HALLMARK_OXIDATIVE_PHOSPHORYLATION	0.012173999999999999	4.52009
ica_23_451283_40_signal	3.12818	23	40	signal	0.0010710000000000001	0.0010710000000000001	TP53	HALLMARK_GLYCOLYSIS	-0.00643085	-3.12818
ica_23_451283_40_signal	3.04677	23	40	signal	0.0010710000000000001	0.0010710000000000001	TP53	HALLMARK_MYC_TARGETS_V1	0.0108264	3.04677
ica_23_451283_40_signal	3.00825	23	40	signal	0.0010710000000000001	0.0010710000000000001	TP53	HALLMARK_E2F_TARGETS	0.00901262	3.00825
ica_23_451283_40_signal	2.8175	23	40	signal	0.0010710000000000001	0.0010710000000000001	TP53	HALLMARK_HEDGEHOG_SIGNALING	-0.00216131	-2.8175
ica_1_165158_45_signal	8.5303	1	45	signal	-0.00087884	0.00087884	TP53	HALLMARK_INTERFERON_ALPHA_RESPONSE	-0.0250954	-8.5303
ica_1_165158_45_signal	7.64677	1	45	signal	-0.00087884	0.00087884	TP53	HALLMARK_INTERFERON_GAMMA_RESPONSE	-0.028641399999999997	-7.64677
ica_1_165158_45_signal	5.20539	1	45	signal	-0.00087884	0.00087884	TP53	HALLMARK_E2F_TARGETS	0.00478055	5.20539
ica_1_165158_45_signal	4.65118	1	45	signal	-0.00087884	0.00087884	TP53	HALLMARK_MYC_TARGETS_V1	-0.0111624	-4.65118
ica_1_165158_45_signal	3.22566	1	45	signal	-0.00087884	0.00087884	TP53	HALLMARK_OXIDATIVE_PHOSPHORYLATION	-0.00896278	-3.22566
ica_27_165158_60_signal	7.944139999999999	27	60	signal	0.00077102	0.00077102	TP53	HALLMARK_OXIDATIVE_PHOSPHORYLATION	0.0178998	7.944139999999999
ica_27_165158_60_signal	5.58553	27	60	signal	0.00077102	0.00077102	TP53	HALLMARK_INTERFERON_ALPHA_RESPONSE	0.0114035	5.58553
ica_27_165158_60_signal	3.35081	27	60	signal	0.00077102	0.00077102	TP53	HALLMARK_INTERFERON_GAMMA_RESPONSE	0.012815799999999999	3.35081
ica_27_165158_60_signal	3.29106	27	60	signal	0.00077102	0.00077102	TP53	HALLMARK_MYC_TARGETS_V1	0.0075995	3.29106
ica_27_165158_60_signal	2.7638700000000003	27	60	signal	0.00077102	0.00077102	TP53	HALLMARK_EPITHELIAL_MESENCHYMAL_TRANSITION	-0.00520339	-2.7638700000000003
ica_3_908341_40_signal	4.46209	3	40	signal	0.00063728	0.00063728	TP53	HALLMARK_OXIDATIVE_PHOSPHORYLATION	0.0120051	4.46209
ica_3_908341_40_signal	3.12247	3	40	signal	0.00063728	0.00063728	TP53	HALLMARK_GLYCOLYSIS	-0.00641916	-3.12247
ica_3_908341_40_signal	3.02848	3	40	signal	0.00063728	0.00063728	TP53	HALLMARK_MYC_TARGETS_V1	0.0107414	3.02848
ica_3_908341_40_signal	3.01178	3	40	signal	0.00063728	0.00063728	TP53	HALLMARK_E2F_TARGETS	0.008998899999999999	3.01178
ica_3_908341_40_signal	2.8039400000000003	3	40	signal	0.00063728	0.00063728	TP53	HALLMARK_HEDGEHOG_SIGNALING	-0.00214671	-2.8039400000000003
ica_26_165158_40_signal	4.45925	26	40	signal	0.00035545	0.00035545	TP53	HALLMARK_OXIDATIVE_PHOSPHORYLATION	0.0119831	4.45925
ica_26_165158_40_signal	3.12308	26	40	signal	0.00035545	0.00035545	TP53	HALLMARK_GLYCOLYSIS	-0.00639954	-3.12308
ica_26_165158_40_signal	3.04094	26	40	signal	0.00035545	0.00035545	TP53	HALLMARK_MYC_TARGETS_V1	0.010783599999999999	3.04094
ica_26_165158_40_signal	2.91553	26	40	signal	0.00035545	0.00035545	TP53	HALLMARK_E2F_TARGETS	0.00879756	2.91553
ica_26_165158_40_signal	2.79798	26	40	signal	0.00035545	0.00035545	TP53	HALLMARK_HEDGEHOG_SIGNALING	-0.00213199	-2.79798
pca_23_165158_30_signal	22.8825	23	30	signal	0.00011499999999999999	0.00011499999999999999	TP53	HALLMARK_INTERFERON_ALPHA_RESPONSE	1.8963700000000001	22.8825
pca_23_165158_30_signal	16.363	23	30	signal	0.00011499999999999999	0.00011499999999999999	TP53	HALLMARK_INTERFERON_GAMMA_RESPONSE	2.2667200000000003	16.363
pca_23_165158_30_signal	6.1574	23	30	signal	0.00011499999999999999	0.00011499999999999999	TP53	HALLMARK_ESTROGEN_RESPONSE_LATE	-0.131527	-6.1574
pca_23_165158_30_signal	5.26386	23	30	signal	0.00011499999999999999	0.00011499999999999999	TP53	HALLMARK_XENOBIOTIC_METABOLISM	-0.38756799999999997	-5.26386
pca_23_165158_30_signal	3.5573599999999996	23	30	signal	0.00011499999999999999	0.00011499999999999999	TP53	HALLMARK_ESTROGEN_RESPONSE_EARLY	-0.17993900000000002	-3.5573599999999996
dae_8_978124_90_signal	5.642919999999999	8	90	signal	-9.8565e-05	9.8565e-05	TP53	HALLMARK_E2F_TARGETS	2.18493	5.642919999999999
dae_8_978124_90_signal	5.39279	8	90	signal	-9.8565e-05	9.8565e-05	TP53	HALLMARK_PEROXISOME	-1.80656	-5.39279
dae_8_978124_90_signal	4.26385	8	90	signal	-9.8565e-05	9.8565e-05	TP53	HALLMARK_HYPOXIA	2.72266	4.26385
dae_8_978124_90_signal	3.9965699999999997	8	90	signal	-9.8565e-05	9.8565e-05	TP53	HALLMARK_ALLOGRAFT_REJECTION	-1.814	-3.9965699999999997
dae_8_978124_90_signal	3.17765	8	90	signal	-9.8565e-05	9.8565e-05	TP53	HALLMARK_BILE_ACID_METABOLISM	-1.07982	-3.17765
